# Supplementary material for: Environmental attitude and affective-motivational beliefs towards sustainability of secondary school children in Germany and their associations with gender, age, school type, socio-economic status and time spent in nature
Source: PLoS One. 2024 May 1;19(5):e0296327. doi: 10.1371/journal.pone.0296327 (PMC11062540; doi:10.1371/journal.pone.0296327)
Supplement: S1 Dataset — (XLSX) [file pone.0296327.s007.xlsx]

## Sheet: S7_dataset_with_dummy_variables
Location_School	School_type	ID	Gender	age	Job_mother	Job_father	ISCOIndex	ISCOIndex2	ISEI	ISEI2	ISEIfinal	Grade	EU1	EU2	EU3	EU4	EU5	EU6	EU7	EU8	EU9	EU10	EU11	EU12	EU13	EE1	EE2	EE3	EE4	EE5	EE6	EE7	EE8	EE9	EE10	EE11	EE12	EE13	EE14	EE15	EE16	MWEU1	MWEU2	MWEE	EE5_inverted	Nature_time_per_week_inverted	Nature_time_per_week	Nature_time_per_week_Dummy_1	Nature_time_per_week_Dummy_2
1	1	EYMU28SE	1	11	Erzieherin im Kindergarten	er baut Panzer	2342	71	47	34	47	6	2	4	3	1	1	4	2	4	5	3	3	4	3	3	2	3	1	2	4	2	2	2	3	3	3	3	3	3	2	2.42857	3.66667	2.625	3	-999	-999	-999	-999
1	1	ANAL15AL	1	12	Ingenieurin		214	-999	72	-999	72	6	3	3	3	2	1	1	1	5	1	1	3	5	5	3	1	4	1	2	4	4	1	1	3	4	4	4	4	4	2	2	3.33333	2.9375	3	-999	-999	-999	-999
1	1	PEDA16MA	1	12	Arzthelferin	Abteilungschef bei CDS	3256	3341	46	57	57	7	1	3	3	2	1	1	1	5	5	5	5	5	3	4	4	4	4	1	4	4	4	4	4	4	4	4	4	4	4	1.71429	4.66667	4	4	-999	-999	-999	-999
1	1	EWMA05KA	1	13	packt Schmuck	arbeitet in einer Firma	9321	-999	23	-999	23	6	4	3	3	1	2	2	3	2	2	2	3	4	3	3	3	4	3	2	4	4	4	4	3	4	3	4	4	3	3	2.57143	2.66667	3.5	3	-999	-999	-999	-999
1	1	KEBH16LI	1	13	weiß ich nicht	weiß ich nicht	-999	-999	-999	-999	-999	7	1	1	1	2	1	3	1	4	5	5	5	5	3	4	4	4	4	1	4	4	4	4	4	4	4	4	4	4	3	1.42857	4.5	3.9375	4	-999	-999	-999	-999
1	2	EVTH26RO	1	11	arbeitet bei einem Zeitungsverlag	Waschführer von Zügen	2640	-999	65	-999	65	6	3	2	3	1	1	1	2	2	5	3	3	2	5	4	3	3	3	2	4	4	3	3	4	4	3	3	3	4	3	1.85714	3.33333	3.375	3	-999	-999	-999	-999
1	2	TOFA23SA	1	12	Kinderpflegerin	Ingenieur	531	214	26	72	72	7	2	3	3	3	3	3	3	3	3	3	3	3	3	3	3	3	3	2	5	3	3	3	-999	3	-999	-999	4	4	3	2.85714	3	3.30769	3	-999	-999	-999	-999
1	2	SUVI03KA	1	12	Hauswirtschaft	Koch	5150	5120	29	27	29	7	2	2	4	1	3	2	1	3	4	3	4	2	4	4	2	4	3	2	3	4	3	3	4	4	4	4	3	4	4	2.14286	3.33333	3.5	3	-999	-999	-999	-999
1	2	ANVL19LU	1	12	Programmiererin	Jurist	25	2611	69	85	85	6	3	2	2	1	1	1	1	4	4	5	5	5	5	4	4	4	4	2	4	4	3	4	3	4	3	4	4	4	2	1.57143	4.66667	3.625	3	-999	-999	-999	-999
1	2	ELJO15AN	1	13	Altenpflegerin	freiberuflich	2221	-999	42	-999	42	7	2	1	1	1	2	2	1	5	1	5	4	5	5	3	-999	3	2	2	3	4	4	4	4	4	3	3	4	4	3	1.42857	4.16667	3.4	3	-999	-999	-999	-999
1	2	NIRO02MI	1	13	Friseurin	Projektleiter	5	13	32	60	60	7	2	2	2	1	1	2	2	5	4	4	4	3	5	4	3	4	3	1	3	4	4	4	4	4	4	4	4	4	4	1.71429	4.16667	3.8125	4	-999	-999	-999	-999
1	1	SLSA22AN	1	-999	Büro	Büro	334	334	49	49	49	7	5	5	5	5	5	1	5	1	1	1	1	1	1	1	1	1	1	4	1	1	1	1	1	1	1	1	1	1	1	4.42857	1	1	1	1	1	1	0
2	1	LYVI04EL	1	-999	Büro	Ingenieur	334	2140	49	72	72	6	1	1	3	1	2	1	3	5	5	5	5	5	5	4	4	4	4	1	4	4	4	4	4	4	4	4	4	4	4	1.71429	5	4	4	1	1	1	0
1	1	MAAN13PA	1	11	Immobilienmarklerin	Landwirt, Immobilienmarkler	3334	3334	57	57	57	6	2	3	5	1	1	3	3	2	2	4	5	2	1	4	3	3	3	1	3	4	4	4	4	3	4	4	3	4	4	2.57143	2.66667	3.625	4	1	1	1	0
1	1	VENO17MA	1	11	bucht Flüge	Zahntechnikmeister (eigene Firma)	4221	3214	42	45	45	6	1	3	-999	1	2	2	1	5	5	2	3	3	2	4	4	4	4	2	4	4	4	2	-999	4	4	4	4	1	1	1.66667	3.33333	3.4	3	1	1	1	0
1	1	IWRO15OL	1	11	Putzfirma	Elektroniker	1439	741	59	43	59	6	3	2	3	1	1	1	2	3	1	5	4	3	4	4	3	4	4	2	3	4	3	3	3	4	3	4	3	3	3	1.85714	3.33333	3.375	3	1	1	1	0
1	1	NAMA11NI	1	11	Buchhalterin	Werkzeuglieferant	2411	5242	66	41	66	6	1	3	4	1	3	4	2	4	4	3	2	3	4	3	2	4	4	2	3	3	3	3	4	4	3	3	4	2	2	2.57143	3.33333	3.125	3	1	1	1	0
1	1	RORO10LE	1	11	Ausländerbehörder	Polizist	334	5412	49	53	53	6	2	3	3	1	2	3	2	4	4	3	3	4	4	3	2	4	3	2	3	4	3	3	3	3	3	3	4	4	3	2.28571	3.66667	3.1875	3	1	1	1	0
2	1	YAME01EL	1	11	Vorträge für Siemenss	bringt Medikamente zu Apotheken	-999	5249	-999	25	25	6	2	2	1	1	3	2	1	2	5	4	4	3	5	-999	3	4	4	3	4	4	3	3	4	4	4	4	4	4	3	1.71429	3.83333	3.6	2	1	1	1	0
1	1	VEDO25SA	1	11	Stallbesitzerin	Blumengeschäft	-999	611	-999	18	18	6	4	2	4	1	1	2	2	5	4	4	3	3	4	2	3	4	3	1	3	4	4	4	2	3	1	4	4	4	2	2.28571	3.83333	3.1875	4	1	1	1	0
1	1	NIAM20AL	1	11	nichts/Mutter	arbeitet bei BMW	-999	-999	-999	-999	-999	6	1	2	3	1	1	2	3	5	2	4	5	3	5	3	4	4	3	1	4	4	4	4	4	4	3	4	4	4	4	1.85714	4	3.8125	4	1	1	1	0
1	1	HUCU20JE	1	11	Köchin	Lieferant	833	5249	17	25	25	6	2	3	5	1	1	1	3	5	4	5	3	4	3	3	2	3	2	1	4	4	4	3	1	3	2	4	3	4	3	2.28571	4	3.0625	4	1	1	1	0
1	1	KRMA24VI	1	11	Gastronomie	Büroarbeit	513	334	29	49	49	6	1	4	3	5	1	1	4	5	5	5	4	4	1	4	4	4	3	2	4	-999	4	-999	-999	4	4	3	4	-999	3	2.71429	4	3.66667	3	1	1	1	0
1	1	SAPE23JO	1	11	Sekretärin	arbeitet am Computer für die Uni	4120	231	42	76	76	6	2	4	2	1	1	5	4	5	5	3	4	5	4	4	3	4	3	1	4	4	4	4	3	4	4	4	4	4	4	2.71429	4.33333	3.8125	4	1	1	1	0
1	1	DACA16AN	1	11	Sozialpädagogin	Lehrer am MGM	2635	23	59	63	63	6	1	3	3	1	2	1	1	5	5	5	3	4	5	-999	-999	4	4	2	3	4	4	4	4	4	4	4	4	4	-999	1.71429	4.5	3.84615	3	1	1	1	0
1	1	NEHA25ES	1	11	Putzfrau	Busfahrer	91	833	17	36	36	6	4	3	5	3	5	5	4	5	5	5	5	3	5	4	4	4	4	2	4	4	4	4	4	4	4	4	4	4	3	4.14286	4.66667	3.875	3	1	1	1	0
1	1	SITH30GA	2	11	BMW Premium Lounge	Küchedirektor (Olympiapark)	-999	3434	-999	47	47	6	2	4	2	1	2	1	5	2	3	4	5	3	3	3	3	4	3	2	4	4	4	3	4	3	3	4	3	4	2	2.42857	3.33333	3.375	3	1	1	1	0
1	1	CHKO22BJ	2	11	Kinder Helferin	Vodafon Kabeldeutschland	5310	5	26	31	31	6	3	2	2	2	1	1	3	5	5	5	4	5	3	3	2	4	4	1	4	4	3	3	4	4	3	4	4	4	3	2	4.5	3.5625	4	1	1	1	0
2	1	EVAL22IS	-999	12	selbstständig	selbstständig	-999	-999	-999	-999	-999	6	3	5	3	2	5	5	3	3	2	2	3	3	3	1	3	2	1	4	1	4	3	-999	2	2	4	4	3	4	2	3.71429	2.66667	2.46667	1	1	1	1	0
1	1	FAPA09HA	1	12	Verkäuferin	weiß ich nicht	52	-999	33	-999	33	7	2	1	1	1	1	1	3	2	1	5	1	2	4	2	2	4	1	2	4	4	3	3	3	3	3	4	4	4	3	1.42857	2.5	3.125	3	1	1	1	0
1	1	TIST24KA	1	12	arbeitet bei Stahlgruber	verstorben	-999	-999	-999	-999	-999	6	3	2	1	1	4	3	1	4	4	1	2	4	3	3	2	2	2	3	3	-999	2	2	3	2	3	3	3	3	3	2.14286	3	2.53333	2	1	1	1	0
1	1	ZOSL07BO	1	12	Putzfrau	Trockenbau	91	711	17	34	34	6	3	4	3	2	4	1	3	5	1	2	-999	-999	4	2	1	3	1	4	4	4	3	2	4	2	1	4	3	4	1	2.85714	3	2.5	1	1	1	1	0
1	1	KAUW19LE	1	12	Erzieherin	IT Bereich	2342	25	47	69	69	7	3	4	1	1	2	1	2	4	4	4	1	3	3	3	3	3	1	2	3	3	2	3	2	3	2	3	3	4	3	2	3.16667	2.75	3	1	1	1	0
1	1	SIKR08AV	1	12	Kassiererin	Einräumer	5230	933	31	27	31	7	4	-999	-999	1	4	3	3	1	1	3	5	5	4	1	4	4	4	3	4	4	4	4	4	4	2	2	4	1	4	3	3.16667	3.25	2	1	1	1	0
1	1	JOTH05DI	1	12	arbeitet nicht	arbeitet im Hotel	-999	4224	-999	37	37	7	3	2	3	3	3	3	4	2	4	4	3	3	4	2	1	3	1	3	4	4	3	3	3	3	1	4	2	4	2	3	3.33333	2.625	2	1	1	1	0
1	1	MENI22SI	1	12	Schulbegleiterin	Metzger	531	7511	26	29	29	7	2	4	1	1	2	1	1	5	3	3	1	5	4	4	3	4	1	2	4	4	3	4	4	4	4	4	4	4	4	1.71429	3.5	3.625	3	1	1	1	0
1	1	NIMA18JO	1	12	Sekretärin	Fahrer einer Ministerin	412	8322	42	36	42	6	2	4	1	1	3	2	3	4	5	5	1	3	3	3	1	4	2	1	3	4	3	2	3	4	1	4	4	3	2	2.28571	3.5	2.9375	4	1	1	1	0
1	1	FEMA17R�	1	12	Zahnärztin	Bürokaufmann	2261	3340	86	49	86	6	3	5	2	3	4	1	5	5	5	5	1	1	5	4	4	3	4	3	4	4	3	4	4	4	2	4	4	4	4	3.28571	3.66667	3.625	2	1	1	1	0
1	1	ANAL21KA	1	12		weiß ich nicht	-999	-999	-999	-999	-999	7	3	3	2	3	4	4	5	4	3	5	3	4	3	3	2	3	2	2	2	4	3	3	2	3	2	3	4	4	3	3.42857	3.66667	2.875	3	1	1	1	0
1	1	BAJA28LE	1	12	Kellnerin	weiß ich nicht	5131	-999	28	-999	28	6	1	4	3	5	1	1	4	5	5	5	3	4	1	4	4	4	4	2	3	2	2	3	2	4	4	3	4	3	1	2.71429	3.83333	3.125	3	1	1	1	0
1	1	FEQA14LE	1	12	Altenpflegerin	Pizzeria (selbstständig)	2221	512	42	27	42	7	1	1	2	2	1	1	1	3	3	5	4	4	5	4	4	4	3	1	3	4	3	4	4	4	3	3	4	4	4	1.28571	4	3.6875	4	1	1	1	0
1	1	AUAU05SA	1	12		weiß ich nicht	-999	-999	-999	-999	-999	7	2	4	3	1	2	4	1	5	5	3	4	3	4	3	4	4	3	2	3	4	4	3	4	3	4	4	4	4	4	2.42857	4	3.625	3	1	1	1	0
1	1	ALSA12VI	1	12	Sekretärin	weiß ich nicht	412	-999	42	-999	42	7	3	3	4	1	1	1	2	4	4	5	4	4	4	3	3	4	2	2	3	2	3	2	2	4	3	3	3	4	2	2.14286	4.16667	2.875	3	1	1	1	0
2	1	KALA02CH	1	12	Ausbildung zur Kinderpflegerin	Lagerarbeiter	5311	93	26	24	26	6	1	4	1	2	3	2	2	4	2	5	5	5	4	4	3	4	4	1	3	4	4	3	2	3	4	4	4	4	3	2.14286	4.16667	3.5625	4	1	1	1	0
1	1	VAZO04LA	1	12	Kosmetikerin	Auto-Verkäufer	5142	522	32	33	33	7	2	3	1	2	2	1	2	5	5	2	-999	4	5	2	3	4	2	1	1	1	1	1	1	2	1	2	2	2	2	1.85714	4.2	1.9375	4	1	1	1	0
1	1	PEHA18LA	1	12	Pflegedienst	arbeitet in einer Bank	3258	421	45	44	45	6	1	5	2	1	1	1	1	5	5	5	3	3	5	4	4	4	4	1	4	4	4	4	4	4	4	4	4	4	4	1.71429	4.33333	4	4	1	1	1	0
1	1	ZACH10SE	1	12	Erzieherin im Kindergarten	Automechaniker	2342	7231	47	38	47	7	-999	2	5	2	2	3	1	5	4	5	3	5	4	3	2	4	3	1	4	4	4	4	4	3	3	4	4	4	4	2.5	4.33333	3.625	4	1	1	1	0
1	1	SATE23KE	2	12	packt Medikamente	Arbeitet bei Tyssenkrupp Aufzüge	9321	5	23	31	31	6	4	4	-999	-999	1	3	3	3	5	5	3	4	5	1	2	1	2	-999	1	1	2	1	1	2	1	2	1	1	1	3	4.16667	1.33333	-999	1	1	1	0
1	1	MIRO17KA	2	12	Lehrerin	Architekt	23	2160	63	60	63	7	2	1	1	2	1	1	1	5	5	4	3	5	5	3	3	3	2	1	4	4	4	4	2	3	3	3	4	4	3	1.28571	4.5	3.3125	4	1	1	1	0
1	1	SAMA30KI	2	12		Programmleiter	-999	-999	-999	-999	-999	7	2	3	1	1	1	2	3	5	3	5	5	5	5	4	3	4	2	2	4	4	4	4	3	4	3	4	4	4	3	1.85714	4.66667	3.5625	3	1	1	1	0
1	1	ERFE30RE	1	13	Krankenschwester	Busfahrer	3221	8331	48	37	48	7	2	2	1	1	2	1	3	2	4	1	2	3	4	2	3	4	3	2	4	4	4	3	3	3	3	4	3	4	3	1.71429	2.66667	3.3125	3	1	1	1	0
1	1	XHIB08ER	1	13	Hausfrau	Garten und Landschaftsbau	-999	6113	-999	24	24	7	1	2	5	5	3	4	5	5	2	3	2	1	3	1	1	2	1	4	4	4	2	4	2	1	2	3	2	4	4	3.57143	2.66667	2.375	1	1	1	1	0
1	1	LEAR26ER	1	13	Verkäuferin	Verkäufer	52	52	33	33	33	7	3	2	2	1	5	3	5	3	2	1	3	3	5	2	2	2	2	1	4	4	4	4	3	2	3	4	4	4	4	3	2.83333	3.25	4	1	1	1	0
1	1	ARHÜ31ME	1	13	Arzthelferin	Busfahrer	3256	8331	46	37	46	7	3	2	2	2	1	1	3	4	1	4	1	5	4	4	-999	3	4	3	3	4	3	4	4	3	4	2	2	3	1	2	3.16667	3.06667	2	1	1	1	0
1	1	SEIS08BE	1	13	Köchin	Koch	512	512	27	27	27	7	4	2	3	1	1	3	1	3	3	3	4	3	3	3	2	4	2	2	4	4	3	-999	3	4	4	3	3	3	2	2.14286	3.16667	3.13333	3	1	1	1	0
1	1	ENSA10AN	1	13	Hebamme	Ausbilder bei der Feuerwehr	2222	5411	52	49	52	6	1	4	3	3	4	3	4	5	5	1	3	4	2	2	3	4	3	2	4	4	3	4	3	3	4	3	2	3	1	3.14286	3.33333	3.0625	3	1	1	1	0
1	1	ZASE28EL	1	13	arbeitlos	Gepäckträger	-999	9621	-999	30	30	7	3	2	1	1	1	1	1	4	1	4	4	5	3	4	3	4	4	1	4	4	4	4	4	4	4	4	4	4	4	1.42857	3.5	3.9375	4	1	1	1	0
1	1	MEMI03LE	1	13	Erzieherin	Berufskraftfahrer	2342	8332	47	36	47	7	1	1	1	4	2	3	2	3	2	2	5	4	5	3	2	4	4	2	3	3	4	4	3	4	2	4	4	4	4	2	3.5	3.4375	3	1	1	1	0
1	1	AZKA09ED	1	13	Hausfrau	Taxifahrer	-999	8322	-999	36	36	7	2	5	3	1	1	2	2	1	5	5	3	4	3	3	3	4	3	2	4	4	3	3	3	4	-999	3	4	4	4	2.28571	3.5	3.46667	3	1	1	1	0
1	1	GÜIB20AL	1	13	Sekretärin	Maler	412	7131	42	33	42	7	4	3	3	1	3	2	1	5	2	5	3	4	3	2	2	4	1	3	4	4	3	2	4	3	4	4	4	3	2	2.42857	3.66667	3	2	1	1	1	0
1	1	KHSA23HU	1	13	Köchin	Taxi Firma	5120	8322	27	36	36	7	5	5	2	2	5	5	2	5	5	1	5	1	5	2	1	2	1	1	4	4	2	2	2	2	2	3	3	4	3	3.71429	3.66667	2.5625	4	1	1	1	0
1	1	LISA01VL	1	13	weiß ich nicht	arbeitet bei BMW	-999	-999	-999	-999	-999	7	3	4	2	3	2	2	3	4	5	4	3	3	4	3	3	4	2	2	3	3	3	2	3	3	4	3	3	4	3	2.71429	3.83333	3.0625	3	1	1	1	0
1	1	HAMO31NI	1	13			-999	-999	-999	-999	-999	7	4	3	1	2	4	5	3	3	5	4	4	3	4	2	2	3	2	4	4	4	4	3	3	3	2	3	4	3	3	3.14286	3.83333	2.875	1	1	1	1	0
1	1	SAAL31RA	1	13	Hausfrau	Taxifahrer	-999	8322	-999	36	36	6	1	1	3	2	3	2	5	3	3	5	4	4	5	4	1	3	4	1	4	2	4	3	3	3	1	3	3	4	2	2.42857	4	3	4	1	1	1	0
1	1	KARE26GR	1	13	Büro	Versicherung	3340	3321	49	57	57	7	2	3	1	1	1	4	3	4	5	4	3	5	5	3	3	4	3	2	3	4	3	3	4	4	3	3	4	4	3	2.14286	4.33333	3.375	3	1	1	1	0
1	1	REKA19LA	1	13	Arzthelferin	Hotelmanager	3256	1411	46	43	46	7	5	2	3	1	1	2	5	4	5	5	3	5	4	3	3	3	3	1	4	3	3	3	2	3	3	4	4	4	4	2.71429	4.33333	3.3125	4	1	1	1	0
1	1	CAMI23CH	1	13	Kreditanalystin	Stadtwerke München	331	-999	51	-999	51	7	1	2	1	1	1	2	2	4	5	5	4	5	4	2	2	4	4	2	3	4	4	1	3	4	4	4	4	4	2	1.42857	4.5	3.25	3	1	1	1	0
1	1	MAHE21SO	1	13	Erzieherin im Kindergarten	Lagerist	2342	933	47	27	47	7	1	2	2	1	1	1	1	4	-999	5	4	5	5	3	4	4	4	1	4	4	4	4	4	4	4	4	4	4	4	1.28571	4.6	3.9375	4	1	1	1	0
1	1	EMBU08SE	1	13	Unternehmerin	Taxifahrer	-999	8322	-999	36	36	7	1	2	2	1	2	3	2	5	5	5	4	4	5	3	3	4	3	2	3	4	4	4	4	4	3	4	4	4	3	1.85714	4.66667	3.5625	3	1	1	1	0
1	1	GAPA19LA	1	13	Fluggesellschaft	IT-Administrator	511	2522	42	68	68	7	5	4	1	1	5	5	1	5	5	5	3	5	5	4	4	4	4	1	4	4	4	4	2	3	4	4	4	4	4	3.14286	4.66667	3.8125	4	1	1	1	0
2	1	IVMA29RO	2	13	arbeitet bei Zara	Fugentechnik	522	711	33	34	34	7	3	5	1	1	1	1	2	1	3	4	1	4	3	2	1	3	1	4	3	2	2	2	2	3	1	3	3	4	2	2	2.66667	2.1875	1	1	1	1	0
1	1	ANWA31HO	2	13	Zahnärztin	Gabelstapler	2261	933	86	27	86	7	3	4	5	2	1	3	5	2	1	5	3	5	5	3	1	1	1	3	4	3	3	3	3	2	1	3	4	4	2	3.28571	3.5	2.5	2	1	1	1	0
1	1	ANRO27FE	2	13			-999	-999	-999	-999	-999	7	2	3	1	2	1	2	1	3	3	3	4	4	5	4	3	3	2	2	4	4	3	3	4	3	3	3	3	4	3	1.71429	3.66667	3.25	3	1	1	1	0
1	1	EVCH30TI	2	13	Kinder- und Jugendbereich	Kinder- und Jugendbereich	2635	2635	59	59	59	7	2	3	1	1	1	2	1	5	5	4	3	3	5	3	2	4	2	2	4	4	4	4	3	3	2	4	4	4	4	1.57143	4.16667	3.375	3	1	1	1	0
1	1	SOMU03MU	2	13	Hausfrau	städtischer Arbeiter	-999	-999	-999	-999	-999	7	5	2	1	1	3	5	1	5	5	4	4	5	3	1	-999	-999	2	1	1	3	2	3	2	3	3	1	2	1	2	2.57143	4.33333	2.14286	4	1	1	1	0
1	1	NESE29LO	2	13	Arbeitet in einem Laden	Arbeitet in einem Gartenbau	522	61	33	18	33	7	5	2	1	1	5	5	1	5	3	5	3	5	5	2	3	1	2	-999	1	1	2	1	2	4	4	1	3	2	4	2.85714	4.33333	2.2	-999	1	1	1	0
1	1	VEDR23LU	2	13	Kochhilfe bei einer Mittagsbetreuung	selbstständig	941	-999	15	-999	15	7	1	2	2	2	1	4	2	5	4	5	5	5	5	1	1	1	1	3	2	1	1	1	1	1	1	-999	2	1	1	2	4.83333	1.2	2	1	1	1	0
1	1	HAIS19FA	1	14	Hausfrau		-999	-999	-999	-999	-999	7	2	1	1	3	-999	1	3	5	2	2	5	3	2	4	3	4	4	2	4	4	4	3	4	4	4	1	4	1	4	1.83333	3.16667	3.4375	3	1	1	1	0
1	1	BESV27PI	1	14	Chefarztsekretärin	am Flughafen	3344	-999	49	-999	49	7	1	2	1	1	1	2	2	2	5	4	3	4	5	4	3	4	2	4	4	4	4	4	4	4	3	3	3	4	3	1.42857	3.83333	3.375	1	1	1	1	0
1	1	SÜHA18SÜ	1	14	Hausfrau	DB Lokführer	-999	8311	-999	52	52	7	1	4	3	3	1	2	5	4	4	4	4	4	3	3	3	4	4	3	4	4	4	4	4	4	4	4	4	4	4	2.71429	3.83333	3.75	2	1	1	1	0
1	1	MOCH03LU	2	14	Erzieherin	Ingenieur	2342	214	47	72	72	7	5	5	2	2	1	5	5	5	5	5	1	5	5	2	1	1	1	4	3	4	1	1	1	1	1	4	1	4	1	3.57143	4.33333	1.75	1	1	1	1	0
2	1	SIAN15KO	2	14	arbeitet bei Explido	Teamleiter bei Augsburger Zeitung	-999	2642	-999	65	65	7	1	2	1	1	1	1	1	5	5	4	5	4	5	4	3	4	3	1	4	4	4	4	4	4	3	4	4	4	4	1.14286	4.66667	3.8125	4	1	1	1	0
1	2	NAMO18AM	1	11	Buchhalterin	Ingenieur	2411	214	66	72	72	6	1	3	2	1	2	1	2	2	4	5	2	2	3	3	2	3	2	3	4	3	4	4	4	3	4	4	3	4	4	1.71429	3	3.3125	2	1	1	1	0
1	2	RANO26ZA	1	11		Tierarzt	-999	2250	-999	71	71	6	3	4	1	5	5	1	1	5	1	4	3	3	5	3	4	4	4	4	4	4	4	4	4	4	4	4	4	4	3	2.85714	3.5	3.6875	1	1	1	1	0
1	2	SIBE10SA	1	11	arbeitet bei einer Versicherung	Anwalt	3321	2611	57	85	85	6	2	2	1	1	2	1	1	4	5	4	3	4	3	2	3	3	2	2	1	2	1	1	2	2	3	2	1	1	1	1.42857	3.83333	1.875	3	1	1	1	0
1	2	AMA10AL	1	11	KVB	Außendienst	-999	-999	-999	-999	-999	6	1	3	3	3	3	3	4	3	3	5	5	4	3	3	3	3	3	2	3	3	3	3	3	3	3	3	4	4	3	2.85714	3.83333	3.125	3	1	1	1	0
1	2	EWTH14NI	1	11	Erzieherin im Kindergarten		2342	-999	47	-999	47	6	1	2	2	2	2	1	3	4	5	3	3	4	5	2	2	3	3	2	4	3	3	3	3	3	3	4	3	4	2	1.85714	4	3	3	1	1	1	0
1	2	SUJÖ13AM	1	11	Sekretärin	Rechtsanwalt	412	2611	42	85	85	6	2	2	4	2	1	3	1	4	4	5	4	4	4	4	3	3	3	3	3	4	3	3	2	2	3	3	3	4	3	2.14286	4.16667	3	2	1	1	1	0
1	2	LUMA23CH	1	11	Erzieherin	was mit Raumschiffen	2342	-999	47	-999	47	6	2	1	1	3	1	4	2	4	4	5	4	5	5	3	2	4	3	1	4	4	3	3	4	3	2	3	4	4	3	2	4.5	3.3125	4	1	1	1	0
1	2	AMHA12SE	1	11	Kassiererin	Fleischtheke	523	5223	31	31	31	6	1	4	4	3	5	1	1	5	4	5	5	4	5	3	3	4	-999	1	3	4	3	3	4	4	4	4	4	3	4	2.71429	4.66667	3.6	4	1	1	1	0
1	2	EDBE05AL	1	11	Erzieherin	Bauingenieur	2342	2142	47	76	76	6	1	4	2	1	1	1	1	5	5	-999	-999	5	5	3	-999	4	3	-999	4	4	3	3	4	4	-999	3	4	4	2	1.57143	5	3.46154	-999	1	1	1	0
1	2	IVSI22JA	2	11	Landratsamt Einbürgern	Firma Dell Architekt, Ingenieur	334	214	49	72	72	6	3	2	3	1	1	3	3	4	3	3	3	2	5	1	4	1	3	4	2	4	4	4	4	4	4	4	4	1	3	2.28571	3.33333	3	1	1	1	1	0
1	2	HETH05SO	1	12	Psychotherapeutin	Psychotherapeut	2634	2634	74	74	74	7	2	3	2	1	1	1	2	2	1	2	-999	3	5	4	3	4	4	2	3	4	3	3	2	-999	4	3	4	4	2	1.71429	2.6	3.33333	3	1	1	1	0
1	2	ZIAL19HA	1	12		arbeitet bei den Stadtwerken München (SWM)	-999	-999	-999	-999	-999	7	3	3	3	2	1	2	3	4	3	5	2	2	3	2	2	4	-999	2	4	4	4	3	3	3	-999	3	4	4	2	2.42857	3.16667	3.21429	3	1	1	1	0
1	2	MÜTE22KE	1	12		Elektriker	-999	741	-999	43	43	7	4	3	5	2	5	1	2	3	3	4	4	2	4	4	2	4	2	3	4	4	4	4	4	4	4	4	4	4	4	3.14286	3.33333	3.625	2	1	1	1	0
1	2	ARFA29LA	1	12	arbeitslos	Hoteldirektor	-999	1411	-999	43	43	7	1	2	4	1	1	3	1	5	4	4	3	4	2	3	3	-999	4	2	4	4	4	4	4	4	3	4	4	4	4	1.85714	3.66667	3.73333	3	1	1	1	0
1	2	ANAL30RA	1	12	Mutterschutz	Bauarbeiter	-999	71	-999	34	34	7	3	2	1	1	2	1	2	3	5	5	3	4	3	3	2	3	4	2	4	4	4	3	-999	2	2	4	3	4	3	1.71429	3.83333	3.2	3	1	1	1	0
1	2	CAHA21SI	1	12	Tagesmutter	Geschäftsführer	531	1120	26	70	70	7	2	3	5	1	2	4	1	5	5	3	3	2	5	4	3	4	2	2	4	4	4	4	3	-999	-999	3	4	4	4	2.57143	3.83333	3.57143	3	1	1	1	0
1	2	MIST22MA	1	12	Labor	Versicherung	-999	3321	-999	57	57	6	1	4	2	1	1	1	2	5	1	5	3	5	5	3	3	4	3	1	4	4	4	3	4	4	4	4	4	4	3	1.71429	4	3.6875	4	1	1	1	0
1	2	OKVA13EV	1	12	medizinische Fachangestellte	Bäcker	3256	7512	46	29	46	6	2	3	2	1	4	1	3	5	5	4	3	5	4	2	3	4	2	2	4	3	4	3	4	4	4	4	4	3	3	2.28571	4.33333	3.375	3	1	1	1	0
1	2	REMO04MA	1	12	Hausfrau	Ladenbesitzer	-999	5221	-999	45	45	6	1	3	2	1	1	3	4	5	4	5	5	3	5	3	3	4	4	2	4	4	3	3	4	4	4	3	4	4	3	2.14286	4.5	3.5625	3	1	1	1	0
2	2	SUHO14RA	2	12	Ärztin	Koch/Ladenbesitzer	221	512	89	27	89	7	5	5	2	1	2	1	1	5	4	1	3	3	2	2	2	3	2	2	3	3	4	3	4	3	2	4	4	4	3	2.42857	3	3.0625	3	1	1	1	0
1	2	HLBE21LE	2	12		kontrolliert LKWs, ob sie kaputt sind oder nicht	-999	723	-999	39	39	6	1	2	1	1	2	3	2	2	4	5	3	3	5	3	3	3	3	3	3	3	3	3	2	2	3	3	3	3	3	1.71429	3.66667	2.8125	2	1	1	1	0
1	2	ANST19KR	1	13	arbeitet bei unserer Firma	arbeitet bei Telecom + eigener Firma	1439	1439	59	59	59	7	3	2	1	1	2	2	3	3	5	4	2	2	4	3	1	2	1	2	3	4	3	3	2	3	2	3	2	4	2	2	3.33333	2.5625	3	1	1	1	0
1	2	MIED05LE	1	13	Hausfrau	Dachdecker	-999	7121	-999	36	36	7	3	4	3	2	1	3	2	4	4	5	3	4	2	3	2	4	2	3	4	4	3	2	3	4	2	2	3	4	2	2.57143	3.66667	2.875	2	1	1	1	0
1	2	FAWA10SA	1	13		Taxifahrer	-999	8322	-999	36	36	7	1	3	3	-999	2	1	1	5	3	4	5	3	3	4	3	3	3	1	4	4	-999	4	4	4	4	4	4	4	4	1.83333	3.83333	3.8	4	1	1	1	0
1	2	ANVL13VI	1	13	Kundendienst	Autokaufmann	51	5220	30	33	33	6	5	1	3	1	2	4	5	5	5	2	3	5	5	2	4	4	3	2	4	4	4	2	4	4	4	4	4	4	4	3	4.16667	3.625	3	1	1	1	0
1	2	REMA26VI	1	13	Hofpfister	Deutsche Bahn	7512	831	29	44	44	7	1	2	1	1	1	1	2	5	5	4	4	3	5	4	3	4	4	1	4	4	4	4	4	4	4	4	4	4	4	1.28571	4.33333	3.9375	4	1	1	1	0
1	2	BAWO15LE	1	13	Anwältin	irgendwas mit Mathe	2611	212	85	73	85	6	1	2	1	1	1	2	3	5	5	5	4	5	5	4	4	4	4	1	4	4	4	4	4	4	4	4	4	4	4	1.57143	4.83333	4	4	1	1	1	0
2	2	SUAN01PA	2	13	Krankenschwester	Ingenieur	3221	21	48	69	69	7	2	3	1	1	3	1	2	4	1	5	5	5	4	3	3	4	3	2	4	4	3	3	3	3	3	4	4	4	2	1.85714	4	3.3125	3	1	1	1	0
1	2	IVAN01AN	1	14	Pflegerin	Pfleger	2221	2221	42	42	42	7	3	4	4	1	1	2	2	2	3	5	5	5	4	4	4	3	3	2	4	4	3	3	3	3	3	4	3	4	3	2.42857	4	3.375	3	1	1	1	0
1	1	MAJÜ18EM	1	-999	Feistvalplanerin	Chef eines Unternehmens	3332	1120	56	70	70	7	3	2	2	1	2	1	3	4	4	4	4	3	4	2	3	3	3	1	4	4	4	4	3	3	3	4	4	4	4	2	3.83333	3.5	4	2	2	0	1
1	1	GLCR08YA	1	11	Büro von Body + Soul	Ranger Telekom	3340	-999	49	-999	49	6	5	2	1	1	3	2	3	5	1	1	3	1	5	4	3	4	3	1	4	4	4	4	4	-999	3	4	4	4	3	2.42857	2.66667	3.73333	4	2	2	0	1
1	1	MUHU21NG	1	11	Firma	Firma	-999	-999	-999	-999	-999	6	2	4	3	2	1	1	3	3	5	3	3	2	1	3	4	4	3	2	4	4	3	3	4	4	4	4	4	4	4	2.28571	2.83333	3.6875	3	2	2	0	1
1	1	SARA05MA	1	11			-999	-999	-999	-999	-999	6	3	3	3	2	1	1	1	5	1	1	3	5	5	3	1	4	1	2	4	4	1	-999	-999	4	4	4	4	4	1	2	3.33333	3	3	2	2	0	1
1	1	SUMA05FR	1	11	Sekretärin	Arzt	4120	221	42	89	89	6	2	4	2	1	1	1	3	2	5	5	3	1	4	3	3	4	2	1	4	4	3	2	3	4	3	3	3	4	3	2	3.33333	3.25	4	2	2	0	1
1	1	CHMA20LE	1	11	Buchhalterin	Polizist	2411	5412	66	53	66	6	2	5	3	1	3	3	2	5	1	5	4	3	2	3	4	4	-999	3	4	4	4	3	3	4	3	4	4	4	2	2.71429	3.33333	3.46667	2	2	2	0	1
2	1	SUMA28AD	1	11	Architektin	Physiker	2160	2111	60	79	79	6	3	3	4	2	1	2	3	2	3	5	5	3	3	3	2	3	3	2	3	4	3	-999	3	-999	4	-999	4	4	3	2.57143	3.5	3.23077	3	2	2	0	1
1	1	DICH11IN	1	11	arbeitet bei der Versicherungskammer Bayern	arbeitet bei der Deutschen Bank	3321	4210	57	33	57	6	3	5	2	1	5	3	4	4	3	3	2	4	5	4	3	4	3	1	4	4	2	3	3	4	3	2	4	4	2	3.28571	3.5	3.3125	4	2	2	0	1
1	1	BANI29PA	1	11	Marketing	IT-ler	243	25	64	69	69	6	3	2	1	1	1	3	3	2	5	4	3	3	5	3	4	-999	-999	1	4	4	3	3	4	4	4	4	4	4	3	2	3.66667	3.71429	4	2	2	0	1
1	1	ANCH09NI	1	11	Arzthelferin	Orthopädietechniker	3256	321	46	45	46	6	2	2	2	1	3	1	1	5	4	3	4	3	5	3	3	4	3	2	4	4	3	3	4	4	4	4	4	4	3	1.71429	4	3.5625	3	2	2	0	1
1	1	IRTO25LA	1	11	Friseurin	Automechaniker	5140	7231	32	38	38	6	1	3	4	1	4	4	2	5	4	3	3	4	5	4	3	4	4	2	3	4	4	2	4	4	2	3	4	4	4	2.71429	4	3.5	3	2	2	0	1
2	1	DOCH11EL	1	11	Sekretärin	selbstständig	412	-999	42	-999	42	6	2	2	1	1	2	1	1	4	5	5	3	4	4	2	3	4	3	2	4	4	3	3	3	4	3	4	3	4	3	1.42857	4.16667	3.3125	3	2	2	0	1
1	1	JUJO14CA	1	11	Hautärztin	Architekt	2212	2160	89	60	89	6	1	3	-999	1	2	2	-999	5	5	5	2	4	4	3	4	4	4	3	3	4	3	2	3	4	4	4	4	4	2	1.8	4.16667	3.375	2	2	2	0	1
1	1	IZMI28MA	1	11	Putzfrau	arbeitet in der Post	91	9621	17	30	30	6	1	3	2	2	2	-999	2	5	5	4	5	5	2	3	3	4	3	2	3	4	4	2	3	4	3	4	4	4	3	2	4.33333	3.375	3	2	2	0	1
1	1	MICH22KR	1	11	Köchin im Kindergarten	Chef bei der MVG	512	12	27	68	68	6	2	4	1	2	2	2	1	5	5	5	3	4	4	3	3	4	3	2	3	4	4	3	3	4	3	4	3	4	3	2	4.33333	3.375	3	2	2	0	1
2	1	ELSE08ES	1	11	arbeitet bei Lidl und Wolf	arbeitet bei einem Autohaus und am Flughafen	5220	5200	33	33	33	6	3	3	3	1	1	5	1	5	5	3	3	5	5	4	4	4	-999	2	4	4	4	4	4	4	2	4	4	4	4	2.42857	4.33333	3.8	3	2	2	0	1
1	1	NAME14NI	1	11	Erzieherin im Kindergarten	arbeitet bei Rathgeber	2342	-999	47	-999	47	6	1	2	3	1	3	2	3	-999	4	5	5	5	3	4	3	4	4	2	4	4	3	3	4	3	4	3	4	4	3	2.14286	4.4	3.5625	3	2	2	0	1
2	1	MACR12EM	1	11	Gynäkologin	arbeitet bei Mercedes	2212	-999	89	-999	89	6	2	2	1	1	2	2	2	5	5	5	5	5	5	4	3	4	2	1	3	4	4	3	4	3	4	4	3	4	3	1.71429	5	3.5	4	2	2	0	1
1	1	LJGO29VI	2	11	Arbeitet im Büro	eigene Mensa	334	1412	49	47	49	6	2	3	1	1	2	3	1	3	5	4	3	5	2	2	3	4	1	1	4	4	4	4	3	4	3	4	4	1	3	1.85714	3.66667	3.25	4	2	2	0	1
1	1	FAAB18UB	2	11	Hausarbeit	Hodscha (Religionslehrer)	-999	23	-999	63	63	6	2	4	2	2	5	1	4	5	4	3	4	5	4	4	3	4	4	2	4	4	4	4	4	4	4	4	4	4	4	2.85714	4.16667	3.875	3	2	2	0	1
1	1	ALAL02MA	2	11	bucht Rechnungen bei PTC	bucht Rechnungen bei PTC	2411	2411	66	66	66	6	2	4	1	1	1	1	1	5	5	5	4	5	5	3	4	4	4	2	4	4	3	3	4	3	3	4	4	4	4	1.57143	4.83333	3.625	3	2	2	0	1
1	1	BEMA20FR	1	12	Empfang in einer Praxis	im Büro	3344	3340	49	49	49	6	3	4	3	1	1	5	3	1	3	4	1	2	4	3	4	4	3	3	4	4	3	4	4	4	4	4	4	4	4	2.85714	2.5	3.6875	2	2	2	0	1
1	1	JEMA27AM	1	12	Bürokauffrau	LKW-Fahrer	334	8332	49	36	49	6	2	3	4	2	3	1	2	4	3	2	2	2	4	3	2	3	2	2	2	4	3	3	2	3	1	2	2	3	2	2.42857	2.83333	2.5	3	2	2	0	1
1	1	NEMU08YA	1	12	arbeitet nicht	Privatfahrer	-999	8322	-999	36	36	7	2	2	3	1	1	1	3	1	5	5	2	4	4	3	2	4	4	2	4	4	4	4	2	3	2	2	4	4	4	1.85714	3.5	3.3125	3	2	2	0	1
2	1	LAAM26SI	1	12	keine Arbeit	keine Arbeit	-999	-999	-999	-999	-999	6	2	3	3	1	1	1	3	5	3	4	3	3	3	3	2	4	4	2	4	4	3	3	3	4	4	4	4	4	2	2	3.5	3.4375	3	2	2	0	1
1	1	CLHE25TH	1	12	Zahnarzthelferin	Elektriker	3256	741	46	43	46	6	1	5	2	1	2	2	1	5	5	1	4	3	3	4	4	3	4	1	4	3	3	1	4	4	4	4	4	4	3	2	3.5	3.5625	4	2	2	0	1
1	1	HULU27ZA	1	12	Hausfrau	Autoverkäufer	-999	5200	-999	33	33	6	1	4	1	1	3	1	3	5	3	5	5	3	1	4	4	4	3	2	4	4	2	2	3	3	3	3	3	4	1	2	3.66667	3.125	3	2	2	0	1
1	1	DAST16MA	1	12	weiß ich nicht	weiß ich nicht	-999	-999	-999	-999	-999	7	2	1	3	2	1	1	4	4	3	5	4	2	4	3	3	4	4	2	4	4	3	3	2	4	4	3	4	4	3	2	3.66667	3.4375	3	2	2	0	1
1	1	THHU08TR	1	12	Kellnerin	Barkeeper	5131	5132	28	30	30	7	2	5	3	1	1	1	1	4	3	4	2	5	4	4	4	4	4	1	4	4	4	3	4	4	4	4	4	4	4	2	3.66667	3.9375	4	2	2	0	1
1	1	SIST22SO	1	12	Chef Assistentin bei einer Zeitschrift	Baumanager	334	1323	49	59	59	7	3	4	3	1	1	3	3	3	5	1	4	4	5	4	3	4	4	1	4	4	4	4	3	3	4	4	4	4	3	2.57143	3.66667	3.75	4	2	2	0	1
1	1	MEAB06SE	1	12	Verkäuferin	BMW	5200	-999	33	-999	33	6	4	4	4	1	3	1	5	5	5	5	1	1	5	4	4	3	4	3	4	3	4	4	4	2	4	4	4	4	4	3.14286	3.66667	3.625	2	2	2	0	1
1	1	HEVO08LI	1	12	Verkäuferin	irgendwas mit Computern	522	-999	33	-999	33	7	3	4	1	1	4	1	1	1	5	5	3	4	5	2	3	4	3	2	3	4	3	-999	2	4	4	4	4	4	2	2.14286	3.83333	3.26667	3	2	2	0	1
1	1	ALNA15SE	1	12	arbeitet bei der bayrischen Versicherungskammer	arbeitet bei Edeka	3321	522	57	33	57	6	1	3	3	2	3	3	1	2	5	5	4	3	4	4	3	4	3	2	4	4	4	3	3	3	2	3	4	4	3	2.28571	3.83333	3.375	3	2	2	0	1
1	1	KAJO17ID	1	12	Optikerin	Ingenieur	2267	21	58	69	69	6	3	4	3	1	1	2	2	1	5	5	4	3	5	4	4	4	3	2	3	3	3	3	4	4	4	4	4	4	3	2.28571	3.83333	3.5625	3	2	2	0	1
1	1	CARA24ME	1	12	Richterin	Richter	2612	2612	88	88	88	7	3	4	3	1	1	2	3	3	4	5	2	5	4	4	4	4	3	1	4	3	4	3	4	4	4	3	4	4	4	2.42857	3.83333	3.75	4	2	2	0	1
2	1	EMVO18BE	1	12	Arzthelferin	KfZ-Mechaniker	3256	7231	46	38	46	6	3	4	3	1	5	1	1	5	3	4	2	4	5	3	1	4	2	1	4	4	4	4	2	2	1	4	3	4	3	2.57143	3.83333	3.0625	4	2	2	0	1
1	1	SAJÖ01EM	1	12	Synchronsprecherin	Firma ISG Leiter	2655	1120	64	70	70	7	3	4	4	2	2	2	3	5	3	5	3	3	4	4	3	4	4	2	4	4	4	4	4	4	4	4	4	4	4	2.85714	3.83333	3.875	3	2	2	0	1
1	1	GABE20SA	1	12	Nebenberuf	im Büro	-999	334	-999	49	49	6	1	2	2	1	1	1	1	5	5	5	2	4	3	3	3	3	3	1	4	4	4	4	4	4	4	4	4	4	3	1.28571	4	3.6875	4	2	2	0	1
1	1	PIAL25LA	1	12	bayerische Versicherungskammer	Hotelfirmenberater	3321	2421	57	59	59	7	2	2	2	1	1	1	1	5	5	1	3	5	5	4	4	4	4	1	4	4	4	4	4	4	4	4	4	4	3	1.42857	4	3.9375	4	2	2	0	1
1	1	GÜMU13SI	1	12	Verkäuferin	weiß ich nicht	52	-999	33	-999	33	6	3	5	5	2	2	2	1	5	1	5	3	5	5	4	2	4	1	1	4	1	4	1	4	4	4	4	4	1	4	2.85714	4	3.125	4	2	2	0	1
1	1	COYU28JU	1	12	Mittagsbetreuung, Mutter/Kind-Sport		531	-999	26	-999	26	7	3	2	4	1	1	1	1	5	5	4	4	3	4	3	3	3	4	1	4	4	4	4	4	4	3	4	4	4	3	1.85714	4.16667	3.6875	4	2	2	0	1
1	1	NIAL12JU	1	12	Buchhalterin	Autoverkäufer	2411	5220	66	33	66	6	2	3	3	1	2	1	3	5	4	5	1	5	5	3	2	4	1	2	4	4	3	3	2	3	3	4	4	4	3	2.14286	4.16667	3.125	3	2	2	0	1
1	1	GATH07HA	1	12	Leiterin einer Firma	arbeitet in einem Hotel	112	4224	70	37	70	6	3	4	1	1	1	2	3	5	2	5	5	3	5	4	2	4	4	2	4	4	4	4	3	2	3	2	3	3	4	2.14286	4.16667	3.3125	3	2	2	0	1
1	1	AGRA18JU	1	12	Hausfrau	repariert Kameras beim BR	-999	3113	-999	51	51	6	1	3	1	1	1	1	2	1	5	5	5	-999	5	3	4	4	4	1	3	4	4	4	4	4	4	4	4	1	3	1.42857	4.2	3.625	4	2	2	0	1
1	1	SOFA21EL	1	12	Schneiderin	Angestellter beim Ministerium	7531	3340	24	49	49	7	1	3	1	1	1	1	1	5	5	4	5	5	2	4	3	4	3	1	4	4	4	3	3	4	3	4	4	4	4	1.28571	4.33333	3.6875	4	2	2	0	1
1	1	EZRE07LO	1	12	weiß ich nicht	Dolmetscher	-999	2643	-999	68	68	6	2	1	1	2	1	1	3	2	5	5	4	5	5	3	2	4	3	1	3	4	2	3	3	4	-999	4	4	3	-999	1.57143	4.33333	3.28571	4	2	2	0	1
1	1	MIMI07AN	1	12	arbeitet in einer Metzgerei	arbeitet bei BMW	7511	-999	29	-999	29	6	1	2	3	2	1	2	5	4	5	5	5	5	2	2	3	4	3	3	4	4	4	2	3	3	2	3	3	4	3	2.28571	4.33333	3.0625	2	2	2	0	1
1	1	JEGU16AN	1	12	Lehrerin	Diplom Ingenieur Biogas	23	213	63	67	67	6	1	3	1	1	2	1	1	4	5	5	5	4	4	4	4	4	4	2	4	4	4	3	3	4	4	4	4	4	3	1.42857	4.5	3.75	3	2	2	0	1
1	1	BIJO29GE	1	12	Putzfrau		91	-999	17	-999	17	7	2	3	1	1	1	2	3	5	5	4	3	5	5	4	4	4	4	1	4	4	4	4	4	4	4	4	4	4	4	1.85714	4.5	4	4	2	2	0	1
1	1	SIOG23TU	1	12	Kosmetikerin		5142	-999	32	-999	32	7	1	2	2	1	1	1	1	5	5	-999	4	4	5	3	4	4	2	2	3	4	3	4	3	4	2	4	4	4	3	1.28571	4.6	3.375	3	2	2	0	1
1	1	MONA15LE	1	12	Pflegedienstleitung	weiß ich nicht	1342	-999	59	-999	59	6	1	1	3	1	1	2	4	5	5	5	3	5	5	4	4	4	4	3	3	3	2	4	4	4	4	4	4	4	4	1.85714	4.66667	3.625	2	2	2	0	1
1	1	MAAN30LA	1	12	Ingenieurin	Architekt	21	216	69	60	69	7	3	2	1	1	1	2	3	5	5	5	3	5	5	4	4	4	4	4	4	4	4	3	4	4	4	4	4	4	4	1.85714	4.66667	3.75	1	2	2	0	1
1	1	CASV05LE	1	12	arbeitet bei der BSH	arbeitet bei der BSH	-999	-999	-999	-999	-999	6	1	4	3	1	3	1	1	5	5	5	5	5	5	4	4	4	4	1	4	4	3	3	3	4	4	4	4	4	3	2	5	3.75	4	2	2	0	1
1	1	AIAB21RU	2	12	Chefin im Getränkeladen	Chef im Getränkeladen	1420	1420	56	56	56	6	3	4	2	1	3	2	1	5	4	5	3	1	3	4	4	3	3	2	4	1	3	2	1	4	3	2	4	2	3	2.28571	3.5	2.875	3	2	2	0	1
2	1	KACA20DA	2	12	arbeitet im Sozialgericht	Werkzeugmechaniker	26	723	66	39	66	7	2	1	1	2	3	2	3	5	5	4	2	4	3	3	2	4	2	2	3	3	-999	1	3	-999	-999	4	4	3	1	2	3.83333	2.76923	3	2	2	0	1
1	1	MEBE03AD	2	12	Putzfrau	eurHeizungsinstallateur	91	7124	17	39	39	6	2	5	4	1	-999	3	5	5	3	4	5	1	5	2	1	1	2	2	4	4	2	4	2	3	4	4	4	4	2	3.33333	3.83333	2.875	3	2	2	0	1
1	1	VLUL16PH	2	12	Berufsschullehrerin	Elektroniker	2320	7400	65	43	65	6	3	4	1	1	2	2	5	3	5	5	4	3	5	4	4	4	4	1	4	4	4	4	4	4	4	4	4	4	4	2.57143	4.16667	4	4	2	2	0	1
2	1	TAVI23AL	2	12	Steuerangestelltin	Busfahrer	2411	8331	66	37	66	7	2	1	1	1	1	1	1	5	5	5	3	4	5	4	3	4	2	1	4	4	4	4	3	4	2	4	4	4	3	1.14286	4.5	3.5625	4	2	2	0	1
1	1	VEDI22NE	1	13	Ernährungswissenschaftlerin	Softwareentwickler	2265	2512	53	70	70	7	1	3	1	1	1	1	3	1	5	5	1	1	1	4	4	4	4	1	4	4	4	4	4	4	4	4	4	4	4	1.57143	2.33333	4	4	2	2	0	1
1	1	VIDE16RO	1	13	Hausfrau	weiß ich nicht	-999	-999	-999	-999	-999	6	1	2	3	1	1	1	2	-999	4	3	2	4	5	2	2	3	2	1	4	3	4	4	4	3	3	4	4	4	4	1.57143	3.6	3.375	4	2	2	0	1
1	1	AVPA21AN	1	13	Hausfrau	Koch	-999	5120	-999	27	27	7	1	3	3	3	3	1	4	3	4	5	3	4	3	3	2	1	2	-999	1	1	1	2	2	2	1	2	1	1	2	2.57143	3.66667	1.6	-999	2	2	0	1
1	1	YADM06EV	1	13	Kunstlehrerin	Bauingenieur	2355	3112	54	55	55	7	1	3	1	1	-999	2	2	4	5	4	4	5	3	3	3	4	3	-999	4	4	4	3	3	4	3	3	3	3	2	1.66667	4.16667	3.26667	-999	2	2	0	1
1	1	LUQE21LE	1	13	Reinigungsfirma	Gartenbau	1439	6113	59	24	59	7	2	3	-999	1	2	2	1	5	3	4	5	5	3	4	3	4	4	1	4	4	3	3	4	4	4	4	4	4	4	1.83333	4.16667	3.8125	4	2	2	0	1
1	1	CHEO02IS	1	13	Modeberaterin	Polizist	52	5412	33	53	53	7	3	2	1	1	1	4	2	5	5	2	5	5	5	4	3	4	3	1	4	4	4	3	4	4	4	4	4	4	4	2	4.5	3.8125	4	2	2	0	1
1	1	SCHA11HI	1	13	Hausfrau	weiß ich nicht	-999	-999	-999	-999	-999	6	2	1	3	2	5	1	2	5	5	3	4	5	5	3	3	4	4	1	4	4	4	4	3	4	3	3	4	4	3	2.28571	4.5	3.625	4	2	2	0	1
1	1	IVDE03KA	1	13	Krankenschwester	Fahrer für Labormaterialien	3221	832	48	36	48	7	2	2	-999	1	1	3	1	5	5	5	4	4	5	3	3	4	2	2	4	4	3	3	3	4	4	4	4	4	4	1.66667	4.66667	3.5	3	2	2	0	1
1	1	HETI27NA	1	13	Briefträgerin	Lokführer (S-Bahn)	4412	8311	32	52	52	6	2	3	1	1	1	1	4	5	5	3	5	5	5	4	3	4	3	2	3	3	4	4	3	4	3	4	4	4	3	1.85714	4.66667	3.5	3	2	2	0	1
1	1	NIST27LE	1	13	arbeitet im Büro	arbeitet im Büro	334	334	49	49	49	7	1	2	3	1	1	4	1	5	5	4	5	5	5	4	2	4	4	1	3	4	4	4	4	4	2	4	4	4	4	1.85714	4.83333	3.6875	4	2	2	0	1
1	1	JUDE02LA	1	13	Zeitschrift bei Johanniter	arbeitet bei TEA	-999	-999	-999	-999	-999	7	4	1	1	1	1	5	3	5	5	5	5	5	5	4	4	4	4	1	4	4	4	4	4	4	4	4	4	4	4	2.28571	5	4	4	2	2	0	1
1	1	STAT17IV	2	13	Hausfrau	Security	-999	5414	-999	27	27	6	1	5	2	1	4	1	3	3	1	5	1	3	4	3	1	4	2	1	4	3	4	3	4	4	2	1	4	1	3	2.42857	2.83333	2.9375	4	2	2	0	1
1	1	SORU13AN	2	13	weiß ich nicht	Busfahrer	-999	8331	-999	37	37	7	3	4	2	1	5	4	3	2	1	2	3	4	5	2	3	-999	-999	1	-999	3	2	3	2	3	-999	3	2	3	2	3.14286	2.83333	2.66667	4	2	2	0	1
1	1	SHVE28ED	2	13	Mutter	Chef einer Firma	-999	12	-999	68	68	7	3	3	1	3	1	2	2	3	2	4	3	3	3	2	3	3	1	2	3	3	3	3	3	3	3	3	3	3	3	2.14286	3	2.8125	3	2	2	0	1
1	1	ANSL19AN	2	13	Arzthelferin	Haustechniker	3256	515	46	29	46	7	2	1	2	1	4	3	2	3	2	4	3	3	3	3	4	3	3	2	3	3	2	3	4	4	3	3	4	3	2	2.14286	3	3.125	3	2	2	0	1
1	1	MEER12EM	2	13	Erzieherin im Kindergarten	Handwerker	2342	71	47	34	47	7	1	3	4	2	3	3	1	3	2	5	2	3	4	4	3	4	3	3	3	4	4	3	3	3	3	4	4	3	2	2.42857	3.16667	3.25	2	2	2	0	1
1	1	OLCH29GE	2	13	Krankenschwester		3221	-999	48	-999	48	7	2	3	1	1	2	1	1	4	3	2	3	4	4	3	3	3	4	1	3	3	3	3	3	3	4	4	3	4	3	1.57143	3.33333	3.3125	4	2	2	0	1
1	1	VASV14ER	2	13	Steuerberaterin	Informatiker	2411	2511	66	70	70	6	2	5	1	1	1	1	1	5	5	5	3	5	3	4	4	-999	2	4	4	4	3	3	2	4	4	4	-999	4	4	1.71429	4.33333	3.35714	1	2	2	0	1
2	1	SEER17SÖ	2	13	arbeitet in einem Dönerladen		5212	-999	23	-999	23	7	2	4	3	1	1	2	1	2	5	5	5	4	5	4	3	3	4	2	4	4	4	3	3	4	3	4	4	4	3	2	4.33333	3.5625	3	2	2	0	1
1	1	DADO28LE	2	13	Versicherung	Koch	3321	5120	57	27	57	7	2	2	1	1	1	1	2	5	5	5	4	5	3	4	4	4	1	3	4	3	3	4	2	4	3	4	4	4	3	1.42857	4.5	3.3125	2	2	2	0	1
1	1	ZABA23AR	2	13	nichts/Mutter	weiß ich nicht	-999	-999	-999	-999	-999	6	1	2	1	1	1	1	3	5	5	5	3	5	5	4	4	3	3	1	4	4	3	2	3	4	4	4	4	4	4	1.42857	4.66667	3.625	4	2	2	0	1
1	1	SHAL09LO	2	13	Mitarbeiterin bei Conrad	Arbeiter im Hotel	5	1411	31	43	43	6	1	1	1	1	1	3	2	5	5	5	3	5	5	4	4	4	4	3	4	4	4	4	4	4	4	4	4	4	4	1.42857	4.66667	3.875	2	2	2	0	1
2	1	HEXX05TO	2	13	Verkäuferin		52	-999	33	-999	33	7	1	3	2	1	1	1	1	5	5	5	4	5	5	4	4	4	3	1	4	4	4	4	4	4	4	4	4	4	3	1.42857	4.83333	3.875	4	2	2	0	1
1	1	EDAN09JA	1	14	krank	weiß ich nicht	-999	-999	-999	-999	-999	7	2	4	3	2	3	1	1	4	3	4	3	3	3	2	2	3	3	2	4	4	3	2	3	2	3	3	4	3	2	2.28571	3.33333	2.875	3	2	2	0	1
1	1	MEBE15JA	1	14	Verkäuferin	ich weiß es nicht	522	-999	33	-999	33	7	2	1	1	1	3	2	2	4	1	5	3	4	4	3	3	4	3	2	4	3	4	2	4	3	4	4	4	4	3	1.71429	3.5	3.4375	3	2	2	0	1
2	1	ILRA06DA	2	14			-999	-999	-999	-999	-999	7	3	2	1	2	2	2	3	3	5	5	3	3	5	3	2	4	2	2	1	1	1	2	3	3	3	1	1	1	2	2.14286	4	2.0625	3	2	2	0	1
1	2	FRKL23EL	1	11	arbeitet im Büro	reperiert Sachen von Krankenhäusern	334	5153	49	26	49	6	1	1	3	1	1	4	1	5	3	3	5	3	3	1	3	4	3	2	4	4	3	3	3	4	4	4	4	4	1	1.71429	3.66667	3.25	3	2	2	0	1
1	2	RIWO26HE	1	11	Diplomverwaltungswirtin	Diplomverwaltungswirt	252	252	68	68	68	6	1	2	1	1	3	1	-999	5	4	4	2	4	4	3	2	4	4	2	3	3	4	2	2	-999	3	3	4	3	3	1.5	3.83333	3.06667	3	2	2	0	1
1	2	SOMA09HE	1	11	Firmaarbeiterin	Internettechniker	-999	351	-999	58	58	6	1	2	-999	1	1	2	-999	4	5	5	3	4	3	3	4	4	4	1	3	3	-999	3	2	4	4	3	4	4	2	1.4	4	3.4	4	2	2	0	1
1	2	JUPE30LA	1	11	arbeitet bei SHB	arbeitet bei AVL	-999	-999	-999	-999	-999	6	1	2	3	1	1	1	1	3	5	2	5	4	5	3	2	4	3	2	4	4	3	3	3	4	3	4	4	4	3	1.42857	4	3.375	3	2	2	0	1
1	2	CHNG27MY	1	11	arbeitet im Supermarkt	Koch	522	5120	33	27	33	6	2	4	1	1	3	3	1	5	3	4	4	5	3	4	4	4	4	1	4	3	3	4	4	4	4	3	4	4	4	2.14286	4	3.8125	4	2	2	0	1
1	2	SIDR25EN	1	11	Buchhändlerin	Geschäftsmann	5249	-999	25	-999	25	6	2	4	1	1	1	1	1	5	4	4	4	3	5	4	3	3	3	2	4	4	3	3	4	3	4	4	4	4	3	1.57143	4.16667	3.5	3	2	2	0	1
1	2	FRKA09LA	1	11	Lehrerin	Rechtsanwalt	23	2611	63	85	85	6	2	2	2	1	2	1	1	3	5	5	5	4	4	4	4	4	4	2	4	4	2	4	4	4	4	4	4	4	3	1.57143	4.33333	3.75	3	2	2	0	1
1	2	JUNI28LU	1	11	Personalentwicklerin		1212	-999	68	-999	68	6	1	3	2	1	1	3	1	5	-999	5	4	3	5	4	3	4	4	2	4	4	4	3	4	4	4	4	4	4	3	1.71429	4.4	3.75	3	2	2	0	1
1	2	LETH02MA	1	11	ich weiß es nicht	Informatiker	-999	2511	-999	70	70	6	1	3	1	1	1	1	1	4	5	5	5	5	5	4	4	4	4	1	1	1	1	1	1	1	1	1	1	1	1	1.28571	4.83333	1.9375	4	2	2	0	1
1	2	BAPA19VA	1	11		Radiologe	-999	2212	-999	89	89	6	3	1	2	1	1	1	1	5	5	5	5	5	5	3	3	4	4	1	3	4	4	4	3	3	4	4	4	4	3	1.42857	5	3.625	4	2	2	0	1
1	2	ANAL20EL	2	11		repariert U-Bahnen	-999	723	-999	39	39	6	3	2	1	1	3	3	2	1	2	5	3	4	4	4	3	4	3	3	4	4	4	4	4	3	3	4	4	4	3	2.14286	3.16667	3.5625	2	2	2	0	1
1	2	KAHA24AT	2	11	Erzieherin	Autoingenieur	2342	2140	47	72	72	6	2	2	1	1	3	2	2	1	4	4	4	3	5	3	4	4	4	2	3	4	4	3	3	3	3	4	4	4	3	1.85714	3.5	3.5	3	2	2	0	1
1	2	ANMA16MA	2	11	Steuerberaterin	Steuerberater	2411	2411	66	66	66	6	2	3	1	1	1	2	1	5	2	1	5	5	4	3	3	4	2	2	4	4	4	4	4	4	4	4	4	4	4	1.57143	3.66667	3.6875	3	2	2	0	1
1	2	JUFR02MO	2	11	Juristin	Sozialpädagoge	2611	2635	85	59	85	6	3	1	1	1	2	3	1	5	5	4	3	4	3	3	2	4	2	2	4	4	4	3	2	3	3	2	4	4	3	1.71429	4	3.125	3	2	2	0	1
1	2	FIAB03RO	2	11	Hausfrau	Verkäufer	-999	522	-999	33	33	6	2	4	2	1	2	1	1	5	5	5	4	3	5	3	3	4	1	1	4	4	4	4	4	4	4	4	3	4	4	1.85714	4.5	3.625	4	2	2	0	1
1	2	ELLU02AL	2	11	Bauingenieurin	Ingenieur	214	21	72	69	72	6	3	5	2	3	2	2	4	5	5	5	4	3	5	4	4	4	3	2	4	4	4	4	3	4	4	4	4	3	3	3	4.5	3.6875	3	2	2	0	1
1	2	VEMA13VI	2	11	Ingenieurin	Ingenieur	21	21	69	69	69	6	1	2	1	1	1	1	1	5	5	5	5	4	4	4	4	3	2	1	4	4	3	2	3	3	4	3	3	3	2	1.14286	4.66667	3.1875	4	2	2	0	1
1	2	SUAL30ST	2	11	Bäckerin	Softwareentwickler	7512	2512	29	70	70	6	2	1	1	1	2	1	3	5	5	5	5	4	5	1	4	3	3	2	3	4	3	3	2	4	4	4	3	4	1	1.57143	4.83333	3.0625	3	2	2	0	1
1	2	SAME16TH	1	12	Orthöpädin	Vertriebsleiter	2264	13	55	60	60	7	2	1	1	2	3	1	3	2	2	5	1	4	3	3	3	4	2	1	3	4	-999	3	3	4	2	3	3	4	2	1.85714	2.83333	3.13333	4	2	2	0	1
1	2	KEUL16DJ	1	12	Krankenschwester	Angestellter bei O2	3221	522	48	33	48	6	1	5	1	1	2	1	2	3	1	2	2	5	5	3	2	4	3	1	4	4	4	4	4	3	3	4	2	4	3	1.85714	3	3.4375	4	2	2	0	1
1	2	EMHA12RA	1	12	Putzfrau	arbeitet bei BMW	91	-999	17	-999	17	6	2	5	3	1	1	1	1	1	3	4	3	4	4	4	3	4	4	2	4	4	2	2	3	4	2	3	4	3	3	2	3.16667	3.25	3	2	2	0	1
1	2	MEEM19GO	1	12	Minijob	Gatronomie	-999	5131	-999	28	28	7	3	1	3	4	4	1	1	1	3	5	4	3	3	4	3	-999	3	3	4	4	4	4	3	3	-999	-999	3	4	4	2.42857	3.16667	3.46154	2	2	2	0	1
1	2	JAGE17BA	1	12	Architektin	Architekt	216	216	60	60	60	6	1	3	1	1	1	3	2	1	5	3	2	4	5	4	4	3	4	1	4	4	4	4	2	4	4	3	4	3	4	1.71429	3.33333	3.6875	4	2	2	0	1
1	2	MABR05LE	1	12	Zahnarzthelferin	Fensterputzer	3251	9123	43	20	43	6	2	2	3	1	1	1	4	1	5	5	1	5	-999	4	3	4	3	1	4	4	4	4	4	4	4	4	4	4	4	2	3.4	3.875	4	2	2	0	1
1	2	KARA04SO	1	12	Verwaltung von Caritas	Geschäftmanager bei Basetti	4120	142	42	56	56	7	1	3	2	1	2	2	2	4	5	5	3	3	2	3	2	3	3	1	4	4	4	3	4	4	3	3	3	4	3	1.85714	3.66667	3.375	4	2	2	0	1
1	2	FAMO21JA	1	12	Kosmetikerin	Hotelchef	5142	1411	32	43	43	7	3	2	3	-999	4	1	5	3	1	5	5	3	5	1	1	1	1	4	4	4	4	4	3	2	1	4	4	1	2	3	3.66667	2.375	1	2	2	0	1
1	2	STMI20MA	1	12	Ergotherapeutin	Marketing	2269	2430	64	64	64	7	2	1	1	2	1	2	1	5	4	5	3	2	4	4	4	3	2	2	4	4	3	3	2	3	4	4	3	4	3	1.42857	3.83333	3.3125	3	2	2	0	1
1	2	COER11KA	1	12	arbeitet im Coffeeshop New Era	Musiker	5132	2652	30	50	50	7	1	3	2	1	2	2	2	5	5	4	3	3	3	4	4	3	3	2	3	4	2	1	3	4	4	4	3	4	2	1.85714	3.83333	3.1875	3	2	2	0	1
1	2	MECH25JA	1	12	ich weiß es nicht	ich weiß es nicht	-999	-999	-999	-999	-999	6	1	3	1	1	5	1	1	1	2	5	5	5	5	4	2	4	1	1	4	4	4	2	4	4	4	4	3	4	3	1.85714	3.83333	3.4375	4	2	2	0	1
1	2	ZIAL19ZE	1	12	Hausfrau	arbeitet bei den Stadtwerken München (SWM)	-999	-999	-999	-999	-999	7	3	2	4	1	1	2	3	3	3	5	4	3	5	4	3	3	2	2	4	4	4	4	3	3	3	4	3	4	3	2.28571	3.83333	3.375	3	2	2	0	1
1	2	NOGE23IZ	1	12	Tanzlehrerin	Elektrotechniker	2355	3113	54	51	54	7	2	1	1	1	1	2	1	4	5	3	3	4	5	4	4	4	3	2	4	4	3	2	4	4	4	4	4	4	3	1.28571	4	3.625	3	2	2	0	1
1	2	CAMA22ID	1	12	organisiert Firmenevents	Firmenleiter	3332	1120	56	70	70	6	2	3	1	1	1	1	1	5	4	4	4	2	5	3	3	4	3	1	3	4	3	3	4	4	4	3	4	4	3	1.42857	4	3.5	4	2	2	0	1
1	2	GETH22EM	1	12	Schulleitern + Lehrerin	arbeitet bei Sport Schuster	1345	522	59	33	59	7	4	1	2	1	1	2	2	4	5	4	3	4	5	2	1	4	1	3	4	4	3	3	3	-999	3	3	3	4	3	1.85714	4.16667	2.86667	2	2	2	0	1
1	2	SOCH25RO	1	12	Lehrerin	arbeitet in einem Büro	23	3340	63	49	63	6	1	1	3	1	2	3	2	4	5	3	4	4	5	3	3	4	3	2	3	4	3	4	3	4	3	3	4	4	3	1.85714	4.16667	3.375	3	2	2	0	1
1	2	BRHE20MI	1	12	Forscherin (Onkologie)	Pharmazeut	2212	2131	89	71	89	7	2	3	3	1	2	1	2	5	5	4	3	4	4	4	4	4	4	2	4	4	4	3	3	4	4	4	4	4	4	2	4.16667	3.8125	3	2	2	0	1
1	2	TISE14CH	1	12	Marketing	Vertrieb	2430	1324	64	57	64	7	2	2	2	1	1	1	1	5	5	4	4	3	5	4	4	4	4	1	4	4	4	4	4	4	4	4	4	4	4	1.42857	4.33333	4	4	2	2	0	1
1	2	KIZE29GR	1	12	Verkäuferin	Instalatör	522	741	33	43	43	6	2	2	2	1	1	1	2	5	5	4	4	3	5	3	2	1	1	1	4	4	4	4	4	4	3	4	4	4	3	1.57143	4.33333	3.3125	4	2	2	0	1
1	2	VEMA14LO	1	12	arbeitet bei HSE	Unternehmensberater bei Sopra Tevia	-999	2421	-999	59	59	6	2	3	4	1	1	2	2	5	2	5	5	5	4	4	3	4	3	1	4	4	4	3	4	4	3	3	4	2	3	2.14286	4.33333	3.5	4	2	2	0	1
1	2	NIEG06EL	1	12	Grafikdesignerin	Sprachtrainer	2166	2266	60	51	60	6	3	1	2	1	3	2	3	5	5	5	4	5	2	4	3	4	4	1	4	3	3	4	4	4	3	4	4	4	3	2.14286	4.33333	3.6875	4	2	2	0	1
1	2	KAMI09LU	1	12		IT-Manager	-999	25	-999	69	69	7	3	3	3	1	2	1	3	4	5	5	4	3	5	3	4	4	3	2	4	4	4	4	4	4	4	4	4	4	4	2.28571	4.33333	3.8125	3	2	2	0	1
1	2	KAPE01LU	1	12	arbeitet bei MSD	arbeitet bei Versicherungskammer Bayern	-999	3321	-999	57	57	6	2	1	2	1	1	3	1	5	5	4	5	3	5	4	3	4	4	1	4	4	1	4	3	4	3	4	4	4	3	1.57143	4.5	3.5625	4	2	2	0	1
1	2	ALMA26EM	1	12	arbeitet bei Douglas	arbeitet bei Saturn	522	522	33	33	33	6	2	1	3	1	2	3	1	5	5	5	4	5	3	3	-999	4	3	-999	1	4	4	4	3	4	-999	2	4	3	4	1.85714	4.5	3.30769	-999	2	2	0	1
1	2	KACA11MI	1	12	Ärztin	Arzt	221	221	89	89	89	7	1	1	1	1	1	3	2	4	5	5	5	5	5	3	4	4	4	1	3	4	3	3	3	4	4	3	4	3	3	1.42857	4.83333	3.5	4	2	2	0	1
1	2	CODE17AT	1	12		Markt	-999	-999	-999	-999	-999	6	1	1	1	1	3	2	5	5	5	5	5	5	5	4	4	4	4	1	4	4	4	4	4	4	4	4	4	4	4	2	5	4	4	2	2	0	1
1	2	RERA19SE	2	12	Lehrerin		23	-999	63	-999	63	6	2	1	2	1	1	1	1	4	4	3	3	1	5	2	3	4	2	1	3	4	3	3	3	4	3	4	4	4	4	1.28571	3.33333	3.375	4	2	2	0	1
2	2	NUHA27AR	2	12	Retnerin	Elektroniker	-999	7411	-999	43	43	7	2	5	1	1	1	1	1	5	2	3	2	4	5	4	4	4	4	1	4	4	4	4	3	4	4	4	4	4	4	1.71429	3.5	3.9375	4	2	2	0	1
1	2	BRWO28QU	2	12	Reporterin	Inspizient	2642	3435	65	45	65	6	2	1	1	1	1	1	1	1	5	5	5	3	5	4	4	4	4	1	4	4	4	3	4	4	4	4	4	4	4	1.14286	4	3.9375	4	2	2	0	1
1	2	JUCH03MO	2	12	Architektin	Denkmalpfleger	216	262	60	55	60	6	1	3	1	1	2	1	1	3	4	5	5	2	5	4	4	4	4	1	4	4	4	4	4	4	4	4	4	4	4	1.42857	4	4	4	2	2	0	1
1	2	AFBA28EN	2	12	Kassiererin	Zaunarbeiter	5221	7119	45	35	45	6	2	1	1	1	1	3	2	5	4	5	3	4	3	3	2	4	2	3	4	4	3	3	3	3	2	3	3	4	3	1.57143	4	3	2	2	2	0	1
1	2	KAOL12DA	2	12	BR	Saturn	-999	5220	-999	33	33	6	3	4	2	1	2	1	1	5	5	3	3	3	5	3	2	3	1	3	3	4	4	4	4	3	3	4	3	4	3	2	4	3.125	2	2	2	0	1
1	2	BEER31EL	2	12			-999	-999	-999	-999	-999	7	1	4	1	1	1	3	3	4	5	3	4	4	4	4	4	4	3	1	3	4	4	4	4	3	4	4	4	4	4	2	4	3.8125	4	2	2	0	1
1	2	ILST26TI	2	12		Versicherungsmarkler	-999	3321	-999	57	57	7	2	1	1	2	1	3	1	5	3	5	4	4	4	3	3	4	2	2	2	4	4	4	3	4	3	4	4	4	4	1.57143	4.16667	3.4375	3	2	2	0	1
1	2	JACH25AL	2	12	Lufthansa Check-in	Buchverlag	5414	-999	27	-999	27	6	2	1	1	1	2	3	2	5	5	3	3	4	5	3	2	2	2	2	4	4	4	3	3	4	3	4	4	4	3	1.71429	4.16667	3.25	3	2	2	0	1
1	2	SABÜ03SI	2	12	Hebamme	arbeitslos	2222	-999	52	-999	52	6	1	2	1	1	2	4	1	5	5	4	4	4	3	4	3	4	4	1	4	4	4	3	4	3	3	4	4	4	3	1.71429	4.16667	3.6875	4	2	2	0	1
2	2	CAAL08JA	2	12	Texterin	Techniker	264	3	65	51	65	7	2	4	1	1	2	1	1	5	3	5	5	3	4	4	4	4	4	2	4	4	4	4	4	4	4	4	4	4	4	1.71429	4.16667	3.9375	3	2	2	0	1
1	2	ANKL17RU	2	12	BMW	-999	-999	-999	-999	-999	-999	6	3	5	1	1	2	1	4	5	5	4	3	4	5	4	3	4	2	1	4	4	4	4	4	4	4	4	4	4	3	2.42857	4.33333	3.75	4	2	2	0	1
1	2	MINE05LE	2	12	Zahnärztin	Angestellter bei Sportscheck	2261	522	86	33	86	6	3	4	3	1	1	1	2	5	4	5	5	3	5	3	2	4	4	1	4	4	4	4	4	4	4	4	4	4	3	2.14286	4.5	3.75	4	2	2	0	1
1	2	ANLA20MA	2	12	Architektin	Architekt	216	216	60	60	60	6	1	5	1	5	2	1	1	5	4	4	4	5	5	4	4	3	4	-999	3	4	4	3	4	4	4	4	4	4	3	2.28571	4.5	3.73333	-999	2	2	0	1
1	2	STGE13LO	2	12	Lehrerin	Rentner	23	-999	63	-999	63	7	2	1	1	1	1	1	1	5	5	5	4	4	5	3	4	4	4	1	4	4	4	4	4	4	4	4	4	4	4	1.14286	4.66667	3.9375	4	2	2	0	1
2	2	NAAL21ZA	2	12	Filmproduzentin	Ingenieur	2654	21	63	69	69	7	1	2	3	1	2	1	1	5	5	5	3	5	5	4	3	4	3	1	4	4	4	4	4	4	3	4	4	4	4	1.57143	4.66667	3.8125	4	2	2	0	1
1	2	DAST14TI	2	12	Grafikerin	Datenbankadministrator	2166	2521	60	68	68	6	2	4	1	1	1	5	1	5	5	3	5	5	5	4	4	4	4	1	4	4	4	4	4	4	4	4	4	4	4	2.14286	4.66667	4	4	2	2	0	1
1	2	MUKA12ER	-999	13	Altenpflegerin	Gartenbau	2221	6113	42	24	42	7	2	5	1	1	3	1	2	3	4	5	5	3	2	3	3	4	3	1	4	4	4	4	2	2	3	4	4	4	2	2.14286	3.66667	3.375	4	2	2	0	1
1	2	ANAN17SI	1	13	irgendwas mit Finanzen	Wirtschaftsandelsdeligierter	421	2631	44	72	72	7	3	2	2	1	3	1	3	3	4	3	3	2	5	2	4	3	2	4	3	3	3	4	4	3	3	4	3	4	4	2.14286	3.33333	3.125	1	2	2	0	1
1	2	CHML28NI	1	13			-999	-999	-999	-999	-999	7	2	4	-999	2	2	1	3	3	5	3	1	-999	5	3	1	3	1	-999	4	1	2	2	2	2	2	2	2	2	2	2.33333	3.4	2.06667	-999	2	2	0	1
1	2	EVFL11LI	1	13	Arbeitet in einem Bioladen	Maschienenbau Ingenieur	5211	2144	31	69	69	7	2	1	1	1	1	2	1	1	4	3	4	4	5	3	4	4	4	3	3	4	4	4	3	4	4	4	3	4	3	1.28571	3.5	3.5625	2	2	2	0	1
1	2	MESE12SE	1	13	arbeitet beim Arbeitsamt	arbeitet bei Mediamarkt	4120	522	42	33	42	7	1	3	2	2	3	2	2	4	3	3	5	2	4	2	3	3	3	2	3	3	4	4	3	2	2	3	3	1	2	2.14286	3.5	2.75	3	2	2	0	1
1	2	RAAH20SA	1	13	Zahnarzthelferin	Mechatroniker	3251	723	43	39	43	7	2	3	1	1	1	1	3	4	3	4	4	4	4	3	4	3	3	1	4	4	4	3	4	4	4	4	3	4	4	1.71429	3.83333	3.6875	4	2	2	0	1
1	2	LUPA06FR	1	13	hilft Leuten mit der Rente	Patentanwalt	2635	2611	59	85	85	7	1	2	-999	3	2	1	4	2	3	5	4	4	5	3	4	3	3	2	4	4	4	3	3	4	3	4	3	4	2	2.16667	3.83333	3.375	3	2	2	0	1
1	2	SAMO07MA	1	13	Kosmetikerin		5142	-999	32	-999	32	7	3	3	3	1	5	1	4	5	3	5	3	2	5	3	3	4	2	2	4	4	4	4	4	4	3	3	3	4	4	2.85714	3.83333	3.5	3	2	2	0	1
1	2	KAAH14HA	1	13	Erzieherin	Ingenieur	2342	214	47	72	72	7	1	2	2	1	1	2	1	5	5	3	4	5	3	4	3	4	3	1	4	4	4	4	4	3	3	-999	3	4	4	1.42857	4.16667	3.66667	4	2	2	0	1
1	2	SHZE02HI	1	13	Minijob	Informatiker	-999	2511	-999	70	70	7	3	4	3	2	4	1	2	5	5	5	3	4	3	3	3	4	3	2	4	4	4	3	4	3	3	4	4	4	3	2.71429	4.16667	3.5	3	2	2	0	1
1	2	JEAL13EL	1	13	Angestellte in einer Boutique		5220	-999	33	-999	33	7	1	3	2	1	1	1	2	5	4	5	3	4	5	3	2	2	2	2	3	3	3	3	2	2	3	3	3	4	2	1.57143	4.33333	2.6875	3	2	2	0	1
1	2	KAOL06PH	1	13	Hautärztin	Allgemeinmediziner (TCM)	2212	2211	89	89	89	7	2	1	1	1	1	1	1	5	5	5	4	3	5	4	4	4	3	1	3	4	3	3	4	4	4	4	4	4	4	1.14286	4.5	3.75	4	2	2	0	1
1	2	TAMA30XE	1	13	Lehrerin	Bundesamt für Strahlenschutz	23	-999	63	-999	63	7	2	1	1	1	1	1	2	5	5	5	3	4	5	3	4	4	4	2	3	4	4	4	4	4	4	4	4	4	4	1.28571	4.5	3.8125	3	2	2	0	1
1	2	OLYE03NA	1	13	Verkäuferin		5220	-999	33	-999	33	7	4	3	4	2	3	2	3	5	5	5	4	5	4	4	3	4	3	2	3	4	3	2	3	3	3	3	4	4	3	3	4.66667	3.25	3	2	2	0	1
1	2	XILI02MA	2	13	Familienrestaurant	Familienrestaurant	1412	1412	47	47	47	7	2	1	1	1	1	3	3	2	5	5	1	3	5	2	2	4	4	1	3	3	2	3	3	3	2	3	2	4	3	1.71429	3.5	2.9375	4	2	2	0	1
1	2	CRTH07PA	2	13	irgendwas an der TUM	-999	-999	-999	-999	-999	-999	7	2	1	1	1	1	1	2	5	5	5	3	2	4	3	2	3	2	1	3	4	4	3	3	2	3	4	2	4	2	1.28571	4	3	4	2	2	0	1
1	2	GÜAO04FE	2	13	Handel	Handel	-999	-999	-999	-999	-999	7	3	2	3	1	2	1	3	3	5	5	5	2	5	2	2	4	2	2	4	4	3	2	3	3	1	4	4	3	1	2.14286	4.16667	2.8125	3	2	2	0	1
1	2	IRVL15NI	2	13	Informatikerin	Krankenpfleger	2511	3221	70	48	70	7	3	5	2	3	1	1	3	4	5	5	4	3	4	3	3	4	2	2	4	4	3	3	4	3	3	4	4	4	3	2.57143	4.16667	3.375	3	2	2	0	1
2	2	ANWO28JU	2	13	Apothekerin	Studienresiseleiter	2262	5113	69	41	69	7	2	1	1	1	2	1	1	4	4	5	4	5	5	3	4	4	3	2	4	4	4	4	3	2	4	4	4	4	2	1.28571	4.5	3.5	3	2	2	0	1
2	2	ANMI04NI	2	13	Hausfrau	Lehrer	-999	23	-999	63	63	7	2	5	1	1	2	1	4	5	5	5	5	5	5	4	4	4	4	1	4	3	4	4	4	4	4	4	4	4	4	2.28571	5	3.9375	4	2	2	0	1
1	2	BRSA28AU	1	14	Zahnärztin	Paketlieferant	2261	9621	86	30	86	7	2	3	1	2	2	1	3	5	5	4	3	4	4	3	3	4	2	2	4	4	4	4	4	4	3	4	4	4	4	2	4.16667	3.625	3	2	2	0	1
1	1	MIST19MA	1	11	Kinderschutzhaus	arbeitet bei BMW	5311	-999	26	-999	26	6	1	3	3	1	1	4	1	1	5	4	3	5	4	4	4	4	3	1	4	4	3	4	4	4	4	3	4	4	4	2	3.66667	3.8125	4	2	3	0	0
1	1	MAMA28SE	1	11	Einzelhandelskauffrau	arbeitet bei BMW	5222	-999	40	-999	40	6	3	4	3	2	4	1	3	5	5	5	1	3	3	2	3	2	3	2	3	3	2	3	3	2	1	3	2	3	3	2.85714	3.66667	2.5625	3	2	3	0	0
1	1	BEMA11GI	1	11	Steuerberaterin	Autoverkäufer	2411	5200	66	33	66	6	3	4	2	1	1	2	2	1	5	5	3	4	5	4	4	4	3	2	4	4	3	4	4	4	3	3	4	4	3	2.14286	3.83333	3.625	3	2	3	0	0
1	1	CAWO23LA	1	11	Friseurin	Stahlhandel	5141	332	32	55	55	6	4	3	3	2	3	2	1	5	5	5	3	4	2	3	3	4	3	2	4	4	4	3	3	4	-999	3	-999	3	3	2.57143	4	3.35714	3	2	3	0	0
2	1	PEGU25FR	1	11	Beamtin	Freiberuflich	-999	-999	-999	-999	-999	6	2	3	1	1	3	1	2	4	5	3	3	5	5	3	2	3	2	2	1	3	3	2	3	3	2	3	3	3	1	1.85714	4.16667	2.5	3	2	3	0	0
2	1	LONA23PE	1	11	Versorgungsdienst (Krankenhaus)	Elektroniker	22	3114	66	53	66	6	3	3	4	3	1	1	3	5	4	4	3	5	5	3	3	4	1	2	3	4	4	3	4	4	1	3	4	4	2	2.57143	4.33333	3.125	3	2	3	0	0
2	1	ELMA06AL	1	11	Kinderpflegerin	fährt zu Kunden für Opel	5311	52	26	33	33	6	2	3	1	1	2	2	2	5	5	3	5	5	5	-999	2	3	2	2	2	3	3	2	3	3	2	3	3	3	1	1.85714	4.66667	2.53333	3	2	3	0	0
1	1	NATO11SO	1	11	arbeitet bei Axa	irgendwas mit Computern	-999	-999	-999	-999	-999	6	2	1	5	1	1	1	2	5	5	3	5	5	5	3	4	4	3	2	4	3	3	3	3	3	2	3	4	3	1	1.85714	4.66667	3.0625	3	2	3	0	0
1	1	EDST12EM	2	11	Kindergartenbetreuung/Lehrerin	Ingenieur	2342	214	47	72	72	6	1	5	3	1	2	-999	1	1	5	4	5	5	4	3	4	4	3	1	4	4	4	3	3	3	4	4	4	4	3	2.16667	4	3.625	4	2	3	0	0
1	1	EVOL25TI	2	11	ich weiß es nicht	ich weiß es nicht	-999	-999	-999	-999	-999	6	3	4	4	1	1	1	1	4	5	4	4	5	4	3	4	4	2	2	4	4	4	3	3	4	4	4	4	4	4	2.14286	4.33333	3.625	3	2	3	0	0
1	1	ANDI06MA	1	12	Polizistin	Ingenieur	5412	21	53	69	69	7	1	2	1	1	2	1	2	2	4	4	2	3	4	2	3	3	2	2	3	4	4	4	3	3	2	2	3	3	3	1.42857	3.16667	2.9375	3	2	3	0	0
1	1	MARO22TH	1	12	Verkäuferin und Bedienung	irgendwas mit IT	522	25	33	69	69	6	1	3	3	2	3	4	1	4	5	1	4	2	3	3	-999	3	2	2	1	3	2	1	4	2	3	4	1	1	3	2.42857	3.16667	2.4	3	2	3	0	0
1	1	SOBO31EM	1	12	Bürokauffrau	Bauarbeiter	334	711	49	34	49	6	3	4	3	1	1	3	4	5	3	1	2	3	5	3	2	3	1	1	3	4	4	2	4	3	2	4	3	4	2	2.71429	3.16667	3	4	2	3	0	0
1	1	SABE24JA	1	12	MTA	weiß ich nicht	3256	-999	46	-99	46	7	3	4	3	1	2	2	1	3	1	5	4	3	4	3	3	-999	-999	3	-999	4	4	1	3	4	4	4	-999	3	3	2.28571	3.33333	3.16667	2	2	3	0	0
1	1	XUCH13AN	1	12	Kauffrau	It-Berater	334	25	49	69	69	7	2	3	1	1	1	2	1	1	4	4	4	3	5	3	4	4	3	2	4	4	4	3	3	3	4	4	4	4	3	1.57143	3.5	3.5625	3	2	3	0	0
1	1	DAJÜ29LE	1	12	arbeitet im Büro	eigene Firma	3340	112	49	70	70	6	2	3	1	1	3	3	1	5	3	5	4	2	3	3	4	4	4	2	4	4	3	3	3	4	4	3	4	4	3	2	3.66667	3.5625	3	2	3	0	0
1	1	ANMA05KI	1	12	Autohändlerin	Autohändler	3324	3324	54	54	54	7	1	2	1	1	3	1	3	5	2	3	3	5	5	3	3	4	4	1	4	4	4	4	3	3	4	4	4	4	4	1.71429	3.83333	3.75	4	2	3	0	0
1	1	ISMA20LE	1	12	Diabetesneraterin	Biologe (Beamter)	2269	2131	64	71	71	7	1	5	3	1	1	1	1	1	3	5	5	4	5	4	4	4	4	1	4	4	4	4	4	4	4	4	4	4	4	1.85714	3.83333	4	4	2	3	0	0
1	1	HIHA26MI	1	12	Putzfrau	arbeitet bei Sixt	91	5249	17	25	25	7	2	1	1	1	1	2	1	5	3	5	5	4	3	4	3	4	3	1	4	4	3	3	4	4	4	3	3	4	4	1.28571	4.16667	3.625	4	2	3	0	0
1	1	MAVO13RO	1	12	Steuerberaterin	Zimmermann	2411	7115	66	33	66	6	3	1	3	1	2	1	2	5	3	5	5	2	5	4	4	3	4	1	4	4	4	4	4	4	4	4	4	4	3	1.85714	4.16667	3.875	4	2	3	0	0
1	1	BEAR11JU	1	12	Büroarbeit	Büroarbeit	3340	3340	49	49	49	6	1	3	3	1	2	2	4	3	5	4	4	4	5	3	4	4	3	3	4	4	4	4	3	4	3	4	4	4	3	2.28571	4.16667	3.5625	2	2	3	0	0
1	1	ELJÜ23GI	1	12	Büroangestellte	Entwickler von Airbags	334	2149	49	70	70	6	3	3	2	5	1	1	1	5	5	3	4	4	5	3	3	4	4	3	3	4	2	4	4	4	3	4	4	4	3	2.28571	4.33333	3.4375	2	2	3	0	0
2	1	TAAS20EL	1	12			-999	-999	-999	-999	-999	6	-999	1	-999	1	2	1	-999	-999	-999	-999	5	-999	-999	4	4	4	4	4	4	4	4	4	4	4	4	4	4	4	4	1.25	5	3.8125	1	2	3	0	0
1	1	RASH11AR	2	12	Gynäkologin	Uruloge	2212	2212	89	89	89	6	2	2	3	1	1	1	1	2	3	4	4	5	4	3	3	3	3	2	4	4	3	3	3	3	3	3	4	4	3	1.57143	3.66667	3.25	3	2	3	0	0
2	1	HEED09DA	2	12	Bürokauffrau	Firmenarbeiter	334	-999	49	-999	49	7	2	5	1	1	2	1	2	1	3	5	3	5	5	3	2	4	1	2	4	3	4	3	4	4	3	3	4	4	3	2	3.66667	3.25	3	2	3	0	0
2	1	DISE20EG	2	12	Erzieherin	Logistikmeister	2342	1324	47	57	57	7	2	1	2	1	1	3	3	5	5	3	4	4	4	3	3	4	2	2	4	4	4	4	4	4	4	4	4	4	4	1.85714	4.16667	3.6875	3	2	3	0	0
1	1	ELXH26VI	1	13	Kinderpflegerin	weiß ich nicht	5311	-999	26	-999	26	6	4	3	4	1	1	1	3	1	1	5	1	1	5	4	2	4	2	2	2	4	4	3	3	4	2	4	4	4	4	2.42857	2.33333	3.3125	3	2	3	0	0
1	1	CLMI10AU	1	13	Orff zentrum	Klangkunst	-999	-999	-999	-999	-999	7	1	3	2	1	1	3	2	4	3	5	5	5	5	4	3	4	4	2	4	4	4	4	4	3	3	-999	4	4	4	1.85714	4.5	3.73333	3	2	3	0	0
1	1	AYTO15KA	2	13		Augenlaserspezialist	-999	2212	-999	89	89	6	2	4	3	5	1	3	2	1	4	4	3	4	3	3	3	4	3	2	-999	4	3	2	3	3	4	3	3	4	3	2.85714	3.16667	3.2	3	2	3	0	0
2	1	FUME25HA	2	13	Putzfrau	Dolmetscher	9100	2643	17	68	68	7	1	3	3	2	-999	2	1	1	5	3	4	5	5	3	3	4	2	2	4	3	3	2	3	3	3	4	3	4	3	2	3.83333	3.125	3	2	3	0	0
1	1	WIFA23AR	2	13	Betreuerin im Hort	Fahrschullehrer	5311	5165	26	33	33	7	2	3	1	2	4	1	1	4	4	4	4	5	5	3	3	4	3	2	4	4	3	2	3	3	3	3	4	4	2	2	4.33333	3.1875	3	2	3	0	0
1	1	RIKA14WA	2	13	Nageldesign	Glasreinigung	5142	9120	32	20	32	7	2	3	2	1	3	1	2	5	5	3	4	5	4	4	3	4	4	1	3	3	4	4	3	3	3	4	4	4	3	2	4.33333	3.5625	4	2	3	0	0
1	1	INNI06TI	2	13	Arbeitet bei der AOK	Arbeitet bei M-Net	3321	-999	57	-999	57	7	3	1	1	1	2	1	1	3	5	5	5	4	5	3	4	4	2	2	2	4	3	4	4	4	4	4	3	4	3	1.42857	4.5	3.4375	3	2	3	0	0
1	1	SUEM15DA	1	14		Handyverkäufer	-999	52	-999	33	33	7	2	3	1	1	1	2	2	5	5	5	4	5	3	4	3	4	4	2	4	4	4	3	3	3	3	4	4	4	2	1.71429	4.5	3.5	3	2	3	0	0
1	2	PEMA17CH	1	11	Psychologin	Maschienenbautechniker	2634	3115	74	52	74	6	2	4	3	1	1	1	4	1	4	3	4	4	3	3	2	3	1	2	4	4	3	4	2	4	3	3	2	4	1	2.28571	3.16667	2.875	3	2	3	0	0
1	2	ANMA20FR	1	11	Mathematikerin	Ingenieur	2120	214	73	72	73	6	2	1	1	1	3	1	2	4	2	2	5	4	3	3	1	4	2	2	3	4	4	2	4	4	2	3	4	3	4	1.57143	3.33333	3.125	3	2	3	0	0
1	2	BOML12JE	1	11	ich weiß es nicht	Kelner	-999	5131	-999	28	28	6	1	2	2	1	2	1	1	3	5	5	2	2	4	3	3	3	1	1	4	4	3	4	4	3	4	4	3	4	4	1.42857	3.5	3.4375	4	2	3	0	0
1	2	ANGÜ09JO	1	11	Lehrerin	Ingenieur	23	21	63	69	69	6	1	3	2	1	2	1	3	2	5	5	3	3	3	3	3	4	3	2	2	1	3	2	3	4	3	4	4	4	2	1.85714	3.5	3	3	2	3	0	0
1	2	YUAL03NA	1	11	Leiteung einer japanischen Spielgruppe	Zürich Versichrung	-999	3321	-999	57	57	6	3	4	2	1	2	3	2	4	4	3	3	3	4	2	2	4	2	2	3	4	2	3	3	4	2	3	4	4	2	2.42857	3.5	2.9375	3	2	3	0	0
1	2	KAEL25EM	1	11	Kosmetikerin	Logistikmeister	5142	1324	32	57	57	6	1	3	2	1	1	1	1	4	4	3	3	4	5	4	3	4	2	1	4	4	4	4	4	4	3	4	3	4	3	1.42857	3.83333	3.625	4	2	3	0	0
1	2	CLJO08JO	1	11	systemische Beratung	Personalabteilung/Coaching	-999	1212	-999	68	68	6	4	2	5	1	1	1	3	5	4	5	2	3	5	4	3	4	4	1	4	4	3	3	4	4	3	4	4	4	3	2.42857	4	3.6875	4	2	3	0	0
1	2	NAPA02AL	1	11	Ingenieurin	Controller	21	2411	69	66	69	6	1	2	3	1	1	1	2	4	5	3	4	4	5	4	4	4	4	2	4	4	3	4	4	4	3	4	4	4	4	1.57143	4.16667	3.8125	3	2	3	0	0
1	2	GADA04PA	1	11	Zahntechnikerin		3214	-999	45	-999	45	6	2	3	2	1	1	1	2	4	5	3	4	4	5	4	4	4	3	1	4	4	4	4	4	4	4	4	4	3	3	1.71429	4.16667	3.8125	4	2	3	0	0
1	2	KAAH27FA	1	11	Krankenpflegerin	Taxifahrer	3221	8322	48	36	48	6	1	1	3	1	2	1	5	5	5	5	5	3	3	3	3	4	2	1	4	4	4	3	2	3	4	4	4	4	4	2	4.33333	3.5	4	2	3	0	0
1	2	ALHE15AN	1	11	bei der Firma GE Healthcare	IT Chef bei Futurice	-999	2500	-999	69	69	6	1	5	2	1	2	1	3	5	5	5	3	3	5	4	4	4	2	1	4	4	4	3	4	4	4	3	4	4	4	2.14286	4.33333	3.75	4	2	3	0	0
1	2	JORO16LA	1	11	Ingenieurin	arbeitet bei BMW	21	-999	69	-999	69	6	2	1	2	1	1	3	1	5	5	4	5	3	5	4	3	4	4	1	4	4	4	4	4	4	4	4	4	1	3	1.57143	4.5	3.6875	4	2	3	0	0
1	2	SAGA10BR	2	11	Krankenschwester	BMW-Designer	2221	2163	42	51	51	6	2	4	5	1	-999	3	2	3	4	4	3	3	3	3	4	4	2	2	4	3	3	3	3	4	4	4	4	4	3	2.83333	3.33333	3.4375	3	2	3	0	0
1	2	LIKL24NA	2	11	Arbeitsamt	Mc Donalds	-999	5246	-999	25	25	6	3	2	1	1	1	3	2	3	2	4	4	3	5	1	3	4	3	-999	4	4	4	4	4	3	3	3	4	4	2	1.85714	3.5	3.33333	-999	2	3	0	0
1	2	CHSV10JA	2	11	arbeitet bei einem Verlag	Softwareentwickler	264	2512	65	70	70	6	3	2	1	5	1	2	1	2	5	5	2	4	4	3	3	3	3	2	4	4	4	4	4	4	3	3	3	3	3	2.14286	3.66667	3.375	3	2	3	0	0
1	2	MIFR02JA	2	11	Richterin	arbeitet bei BMW	2612	-999	88	-999	88	6	2	3	4	1	1	3	1	4	3	5	5	3	3	4	4	3	3	2	3	4	3	2	3	3	3	3	4	4	2	2.14286	3.83333	3.1875	3	2	3	0	0
1	2	NALE12AN	2	11	Erzieherin im Hort		2342	-999	47	-999	47	6	3	3	2	1	1	2	2	4	5	4	5	3	3	4	4	4	4	1	4	4	-999	3	4	4	4	4	4	4	3	2	4	3.86667	4	2	3	0	0
1	2	CHHA06CH	2	11	Sekrektärin in einer Kanzlei	Firmenarbeiter	4120	-999	42	-999	42	6	2	4	1	1	1	4	1	5	4	5	4	5	5	3	3	4	4	2	3	4	4	4	3	4	4	4	4	4	3	2	4.66667	3.625	3	2	3	0	0
1	2	EVVI09LO	2	11	Sekretärin	Heilerziehungspfleger	412	2352	42	58	58	6	1	1	1	1	1	1	1	5	5	5	5	5	5	3	4	4	3	1	1	4	4	3	4	4	3	4	4	4	3	1	5	3.5	4	2	3	0	0
1	2	CARA07AN	-999	12	Lehrerin	Maschienenbau Ingenieur	23	2144	63	69	69	7	3	1	1	1	2	1	2	5	5	4	4	4	4	4	3	3	2	1	4	3	4	4	4	3	3	4	4	4	3	1.57143	4.33333	3.5	4	2	3	0	0
1	2	MAMA20LA	1	12	Chef, Fachmanangerin	Knorr Bremse, Elektroniker, Chef	12	13	68	60	68	6	1	5	2	1	2	1	2	3	1	5	1	4	5	4	4	4	3	1	3	4	3	3	3	4	4	3	4	3	3	2	3.16667	3.5	4	2	3	0	0
1	2	MAHI17HA	1	12	Lehrerin	irgendwas mit Autos	23	-999	63	-999	63	6	1	4	3	4	3	1	3	2	2	3	4	4	4	2	2	2	3	2	4	4	4	4	3	-999	-999	4	3	4	4	2.71429	3.16667	3.28571	3	2	3	0	0
1	2	ALMA16AN	1	12	Marketing	arbeitet bei BMW	243	-999	64	-999	64	6	1	2	2	1	1	1	2	4	4	5	3	3	4	4	3	3	3	1	4	4	3	3	4	4	4	4	4	4	4	1.42857	3.83333	3.6875	4	2	3	0	0
1	2	SAGA05MI	1	12	Köchin	Hallenleiter für Exporte	512	1324	27	57	57	7	3	4	1	1	1	1	3	4	1	5	4	4	5	4	4	4	3	2	4	4	4	3	4	3	4	4	3	4	4	2	3.83333	3.6875	3	2	3	0	0
1	2	SANI03AK	1	12	arbeitet in einer Mensa	Koch	9412	5120	10	27	27	7	2	1	5	1	1	4	1	5	3	1	5	5	4	3	4	3	3	1	4	4	2	1	4	4	4	3	4	3	4	2.14286	3.83333	3.375	4	2	3	0	0
1	2	EVNI02MI	1	12	Architektin	Bühnentechniker	216	3435	60	45	60	6	1	2	1	1	1	1	1	4	5	5	3	3	5	4	4	4	4	1	4	4	4	3	3	4	4	4	4	4	3	1.14286	4.16667	3.8125	4	2	3	0	0
1	2	IMAB05MA	1	12		IT-Manager	-999	25	-999	69	69	6	2	1	2	2	2	1	1	3	5	5	4	4	4	3	1	4	2	2	4	4	3	3	3	3	2	3	3	4	2	1.57143	4.16667	2.9375	3	2	3	0	0
1	2	NADM04PO	1	12	my duty free Flughafen	Microsoft	522	-999	33	-999	33	7	1	3	4	1	5	3	-999	4	5	1	5	5	5	3	3	4	3	1	4	4	4	4	4	4	4	4	4	4	4	2.83333	4.16667	3.8125	4	2	3	0	0
1	2	JAAN12AN	1	12	Pharmazeutisch-kaufmännischer Angestellte	Telephontechniker	2433	35	64	57	64	7	4	3	3	1	2	1	2	3	4	5	5	4	5	3	2	3	4	3	4	4	4	4	2	4	2	4	4	3	4	2.28571	4.33333	3.3125	2	2	3	0	0
1	2	ULSE30AM	1	12	Architektin	Arzt	216	221	60	89	89	7	3	1	2	1	1	2	1	4	5	5	5	3	5	4	4	4	4	1	4	4	4	4	4	4	4	4	4	4	4	1.57143	4.5	4	4	2	3	0	0
1	2	RAAS10HA	1	12	arbeitslos	arbeitslos	-999	-999	-999	-999	-999	7	2	2	3	1	1	1	1	4	5	5	5	4	5	4	3	4	4	1	4	4	4	4	3	3	3	4	4	4	4	1.57143	4.66667	3.75	4	2	3	0	0
1	2	LIDI17LA	1	12	Steelcase (Bürostuhlhersteller)	selbstständig	52	-999	33	-999	33	6	1	3	2	1	1	2	1	5	5	5	5	5	5	4	4	4	4	1	4	4	4	3	4	4	4	4	4	4	4	1.57143	5	3.9375	4	2	3	0	0
1	2	INBE06MI	1	12	Finanzberaterin	Programmierer	2412	25	66	69	69	7	3	3	3	1	1	1	2	5	5	5	5	5	5	4	4	4	4	2	4	4	4	4	3	4	4	4	4	4	3	2	5	3.8125	3	2	3	0	0
2	2	LEMA28IU	2	12	Architektin	Architekt	216	216	60	60	60	7	2	4	-999	2	2	1	2	4	3	4	4	4	4	2	3	4	4	2	3	3	3	3	3	4	3	3	4	4	3	2.16667	3.83333	3.25	3	2	3	0	0
2	2	KIAL24LU	2	12		Mathematiker an der TUM	-999	212	-999	73	73	7	2	2	1	3	1	2	3	2	5	4	5	4	4	2	3	3	4	2	3	4	3	3	3	3	3	3	4	4	3	2	4	3.1875	3	2	3	0	0
1	2	ASTH21CH	2	12	Volkswirtin	Physiker	2631	2111	72	79	79	7	2	2	1	1	2	1	2	4	4	5	4	3	5	4	3	3	4	1	3	4	3	3	4	4	3	4	4	4	3	1.57143	4.16667	3.5625	4	2	3	0	0
1	2	FASE17VE	2	12	Hausfrau	MAN-Mitarbeiter	-999	-999	-999	-999	-999	6	2	2	1	1	1	3	3	5	4	5	4	4	3	3	3	4	3	1	4	4	4	3	4	3	3	4	4	4	3	1.85714	4.16667	3.5625	4	2	3	0	0
1	2	COMA20HU	2	12	Innenarchitektin	Designer	3432	2163	47	51	51	6	1	1	-999	-999	5	1	4	5	5	3	4	4	4	4	4	4	4	1	4	4	4	3	3	3	4	4	4	4	3	2.4	4.16667	3.75	4	2	3	0	0
1	2	NICH22NI	2	12	verwaltet Häuser	verwaltet Häuser	3334	3334	57	57	57	7	1	2	1	1	3	1	2	5	5	3	5	3	5	3	4	4	4	1	4	4	3	2	3	4	4	4	3	4	2	1.57143	4.33333	3.5	4	2	3	0	0
1	2	JAVL20DE	2	12	Chemikerin	Programmierer	2113	25	76	69	76	6	1	2	1	1	2	3	1	3	4	5	5	5	5	4	4	4	3	1	4	4	4	3	4	4	4	4	4	4	3	1.57143	4.5	3.8125	4	2	3	0	0
1	2	ALAN24IL	-999	13	Erzieherin	Lagerleiter einer Firma	2342	1324	47	57	57	7	2	3	1	1	2	1	1	3	4	5	5	4	3	4	4	4	4	3	3	2	4	2	3	4	4	3	4	3	1	1.57143	4	3.1875	2	2	3	0	0
1	2	SECE03IL	-999	13	selbstständig	Zerspannungsmechaniker	-999	3115	-999	52	52	7	5	4	4	4	5	5	5	-999	-999	4	5	-999	3	1	2	1	1	1	2	2	2	2	2	1	1	1	4	1	2	4.57143	4	1.8125	4	2	3	0	0
1	2	ANMA29CH	1	13	Ärztin	Informatiker	221	2511	89	70	89	7	2	3	2	1	1	1	2	4	4	3	3	2	3	4	3	4	3	2	3	4	3	3	3	4	3	4	3	4	3	1.71429	3.16667	3.375	3	2	3	0	0
1	2	MATO02VA	1	13	Buchhalterin	Lehrer	2411	23	66	43	66	7	2	3	2	1	1	1	1	5	5	5	2	3	2	3	3	4	2	3	4	4	3	3	2	3	4	3	3	4	3	1.57143	3.66667	3.125	2	2	3	0	0
1	2	HECL24PA	1	13	Coach bei der Allianz	arbeitet bei einer Biotechfirma	34	-999	45	-999	45	7	3	2	1	1	2	1	1	5	4	4	3	3	3	3	3	3	2	2	4	4	4	4	4	4	3	3	3	4	3	1.57143	3.66667	3.375	3	2	3	0	0
1	2	NAMA09JO	1	13	Rezeptionistin beim Zahnarzt	Koch	3344	5120	49	27	49	7	1	3	5	1	3	1	3	4	5	4	2	4	3	3	3	4	2	1	4	4	3	3	4	4	3	4	4	4	3	2.42857	3.66667	3.5	4	2	3	0	0
1	2	DIAD29SA	1	13	psychatrische Praxis	gehört eine Firma für Malen und Lackieren	2634	1420	74	56	74	6	2	1	1	1	1	1	3	3	3	5	5	3	5	4	3	4	4	1	4	4	4	4	4	3	4	4	4	4	4	1.42857	4	3.875	4	2	3	0	0
1	2	BETH31AN	1	13	Immobilienmarklerin	Informatiker	3334	2511	57	70	70	7	4	2	5	1	2	1	1	5	5	2	3	4	5	4	3	3	2	1	4	4	4	3	4	3	4	4	2	4	4	2.28571	4	3.5	4	2	3	0	0
1	2	JAXX19LO	1	13	Firmenbetrieb		-999	-999	-999	-999	-999	7	2	3	3	1	2	1	4	4	4	4	5	3	5	4	3	4	3	2	4	4	4	4	3	3	4	4	4	4	3	2.28571	4.16667	3.625	3	2	3	0	0
1	2	KAOL17FR	1	13	Hausmeister	Hausmeister	5153	5153	26	26	26	7	2	3	1	1	2	1	2	4	5	5	4	4	4	4	4	4	4	1	4	4	4	4	4	4	4	4	4	4	4	1.71429	4.33333	4	4	2	3	0	0
1	2	KAXX12SA	1	13	Floristin/Ergotherapeutin	Kameramann	2269	3521	64	46	64	7	1	3	1	1	1	1	1	5	5	5	5	5	5	4	4	4	4	1	4	1	4	4	4	4	4	4	4	4	4	1.28571	5	3.8125	4	2	3	0	0
1	2	BEME17JE	2	13	europäisches Patentamt	Oberarzt	-999	2212	-999	89	89	7	3	2	1	1	1	2	3	3	2	3	3	5	3	3	3	4	3	1	4	4	4	4	4	4	4	4	4	4	4	1.85714	3.16667	3.8125	4	2	3	0	0
1	2	TAMI31KA	2	13	Lehrerin	Physiker	23	2111	63	79	79	7	3	4	1	1	3	1	1	4	2	4	3	3	4	2	3	4	1	1	4	4	4	4	4	3	4	4	3	4	4	2	3.33333	3.5	4	2	3	0	0
1	2	JUNI02FI	2	13	bringt den Arbeitern die Sache bei der Arbeit	Qualitätsmanager	-999	122	-999	68	68	7	2	2	1	2	3	1	3	5	4	3	4	3	3	3	3	4	3	2	4	3	4	4	3	3	4	4	4	4	3	2	3.66667	3.5	3	2	3	0	0
1	2	SACL31NI	2	13	Hausfrau	Mechatroniker	-999	723	-999	39	39	7	3	4	1	1	2	1	1	5	4	5	3	3	4	3	3	4	2	4	3	3	3	3	3	3	3	4	3	3	3	1.85714	4	2.9375	1	2	3	0	0
1	2	INHO20FR	2	13	Juristin	IT bei BMW	2611	2500	85	69	85	7	3	3	1	1	2	2	1	2	5	5	4	4	4	3	2	4	4	2	4	4	3	4	3	4	3	3	4	4	3	1.85714	4	3.4375	3	2	3	0	0
2	2	KAOL19SE	2	13	Pfarrhelferin	Buchhalter	412	2411	42	66	66	7	2	2	1	1	1	1	1	5	1	5	4	5	5	3	4	4	4	4	4	4	4	4	3	4	4	4	4	4	4	1.28571	4.16667	3.6875	1	2	3	0	0
2	2	CACH05NO	2	13	Sprachwissenschaftlerin	Literaturwissenschaftler	2643	2643	68	68	68	7	2	2	1	1	2	3	1	3	4	5	4	4	5	3	4	4	2	2	3	4	3	4	4	3	4	4	4	4	2	1.71429	4.16667	3.4375	3	2	3	0	0
1	2	SEMU13ME	2	13	Putzfrau	weiß ich nicht	91	-999	17	-999	17	7	3	2	1	1	1	3	3	5	3	4	5	3	5	4	3	4	4	2	3	4	3	3	4	4	4	4	4	4	3	2	4.16667	3.625	3	2	3	0	0
1	2	CLHE13HE	2	13	Hypovereinsbank	Immobilienmarkler	4211	3334	44	57	57	7	1	3	1	1	1	1	1	5	5	3	5	5	3	4	3	4	4	1	4	4	4	4	4	4	4	4	4	4	3	1.28571	4.33333	3.875	4	2	3	0	0
1	2	CHAS22TO	2	13	Sozialarbeiterin	Sozialarbeiter (Gefängnis)	2635	2635	59	59	59	7	3	2	1	1	1	3	2	-999	-999	5	4	5	5	4	3	4	3	2	4	4	4	4	4	3	3	3	3	4	3	1.85714	4.75	3.5	3	2	3	0	0
1	2	KHBA18SA	1	14	Ausbildung zur Kinderpflegerin	Knorbremse	531	-999	26	-999	26	7	1	3	1	1	2	1	2	3	5	4	4	4	5	4	3	4	4	2	3	4	4	3	3	4	4	3	4	4	3	1.57143	4.16667	3.5625	3	2	3	0	0
1	2	LEJU28DA	2	14	Büro	Informatiker	334	2511	49	70	70	7	4	2	5	1	2	1	3	3	3	3	2	4	3	3	3	2	1	2	4	4	3	3	3	3	4	4	3	4	2	2.57143	3	3.0625	3	2	3	0	0
2	2	GÜSE08AL	2	14	Hilfsärztin	Bauingenieur	221	2142	89	76	89	7	2	4	1	1	1	2	1	4	4	5	4	4	4	3	3	4	3	2	4	3	3	2	4	4	3	4	3	4	2	1.71429	4.16667	3.25	3	2	3	0	0
1	1	JWHA22AE	1	11	Bäckeriei	Friseur	7512	5141	29	32	32	6	2	1	2	1	3	1	2	4	5	4	2	1	4	3	2	3	3	2	4	4	3	2	4	3	2	4	4	4	2	1.71429	3.33333	3.125	3	2	4	0	0
2	1	PEBE20KA	1	11	Grundschullehrerin	Bauingenieur	2341	2141	61	65	65	6	1	4	3	1	3	2	2	1	3	3	5	4	4	4	3	4	4	1	3	4	4	4	3	4	4	4	4	4	3	2.28571	3.33333	3.75	4	2	4	0	0
2	1	KAMI12JA	1	11	Hausfrau	Zerspannungsmechaniker	-999	7230	-999	39	39	6	1	3	3	3	2	1	3	2	3	2	4	5	5	2	3	4	2	2	3	3	2	2	2	4	3	3	4	-999	2	2.28571	3.5	2.8	3	2	4	0	0
1	1	SIDRO19CA	1	11	arbeitet bei der TDK	arbeitet bei Sky	-999	-999	-999	-999	-999	6	3	2	2	1	1	1	1	5	2	4	4	3	5	4	4	4	3	1	4	4	3	3	4	4	4	4	4	4	3	1.57143	3.83333	3.75	4	2	4	0	0
1	1	MIAM10AL	1	11	Babysitterin	Versicherungsmarkler	5311	3321	26	57	57	6	2	4	3	1	5	1	1	2	5	5	3	5	3	3	2	4	4	1	4	2	4	4	4	4	1	4	4	4	4	2.42857	3.83333	3.5	4	2	4	0	0
1	1	JUIB29ME	1	11	arbeitet bei Hallhuber	Fußballtrainer, DJ, Hotel Rezeption	522	3422	33	46	46	6	2	3	3	-999	2	3	2	2	3	5	3	5	5	2	2	4	1	2	4	4	2	4	3	3	2	4	4	4	4	2.5	3.83333	3.125	3	2	4	0	0
1	1	MARO25PI	1	11	arbeitet in der Bank	Büroangestellter	421	334	44	49	49	6	2	4	3	1	5	3	2	5	5	5	5	1	3	4	4	3	4	4	4	4	2	4	2	4	4	4	4	4	4	2.85714	4	3.5	1	2	4	0	0
1	1	MIAL06AN	1	11	Kindergrippe	Fensterputzer	2342	9123	47	20	47	6	2	3	3	1	3	2	1	5	5	3	4	3	5	3	4	4	4	2	4	4	4	3	3	4	4	4	4	4	3	2.14286	4.16667	3.6875	3	2	4	0	0
1	1	TIMA21PI	1	11	Friseurin	Betriebsleiter	514	13	32	60	60	6	1	2	3	1	2	2	1	-999	5	5	5	5	3	4	4	4	4	1	4	4	4	3	4	4	4	4	4	4	3	1.71429	4.6	3.875	4	2	4	0	0
2	1	SAVI30JU	1	11	öffentlicher Dienst mit Flüchtlingen	Büroangestellter	3412	334	42	49	49	6	2	4	3	1	1	5	1	5	5	5	5	5	3	4	4	4	4	1	4	4	4	4	4	4	4	4	4	4	4	2.42857	4.66667	4	4	2	4	0	0
2	1	PEKU20MA	1	11		Programmierer	-999	25	-999	69	69	6	2	1	1	1	1	1	1	5	5	5	5	5	5	4	3	4	3	1	4	4	4	4	3	4	4	3	4	4	4	1.14286	5	3.75	4	2	4	0	0
1	1	SUWI29MA	1	11	Küchenfrau	Schlüsseldienst	9412	7222	10	40	40	6	1	3	4	2	1	1	1	5	5	5	5	5	5	4	4	4	4	1	4	4	4	3	3	4	3	4	4	4	3	1.85714	5	3.75	4	2	4	0	0
1	1	KAFR09LU	1	11	Grafikerin	Kellner	2166	5131	60	28	60	6	1	3	2	-999	1	5	1	5	5	5	5	5	5	4	3	4	4	1	4	4	4	4	4	4	4	4	4	4	4	2.16667	5	3.9375	4	2	4	0	0
1	1	MAZV21IV	2	11	Putzfrau	Umzug-Chef	91	1439	17	59	59	6	2	5	3	1	1	1	1	3	2	1	4	5	5	4	4	4	4	1	4	4	4	3	4	4	4	4	4	4	2	2	3.33333	3.8125	4	2	4	0	0
1	1	SABE29FL	1	12	Osteopathin	etwas mit Computern	2269	25	64	69	69	7	3	2	3	1	1	1	3	1	3	4	2	1	3	3	3	4	3	1	3	4	3	3	4	4	4	4	4	4	3	2	2.33333	3.5625	4	2	4	0	0
1	1	BEMU27AL	1	12		Leergut	-999	-999	-999	-999	-999	6	1	4	1	1	3	2	2	2	5	5	1	2	3	3	3	4	3	1	4	4	3	3	4	4	4	4	4	4	2	2	3	3.5625	4	2	4	0	0
1	1	DAMI26NA	1	12	arbeitet in einem Behinderten Wohnheim	Verkäufer von Internetverbindungen	3221	52	48	33	48	6	2	2	1	1	1	1	1	1	1	3	5	4	5	3	3	4	4	2	4	4	4	1	3	4	3	3	4	3	3	1.28571	3.16667	3.3125	3	2	4	0	0
1	1	KADI08JO	1	12	Sekretärin	Feinmechaniker	334	7311	49	38	49	6	2	2	3	1	3	3	1	3	3	3	4	3	4	3	3	3	2	2	3	3	3	3	2	2	3	3	3	3	3	2.14286	3.33333	2.8125	3	2	4	0	0
1	1	SACH21AN	1	12	Marketing	arbeitet bei Autodesk	243	-999	64	-999	64	6	1	2	1	3	3	1	2	3	4	3	3	4	4	3	3	4	3	1	4	4	4	4	3	3	4	4	4	4	3	1.85714	3.5	3.625	4	2	4	0	0
1	1	SAJO22LI	1	12	Klinikseelsorge	Obere Baubehörde	3259	-999	45	-999	45	6	-999	4	-999	1	5	3	1	-999	4	4	5	5	1	3	4	4	4	1	4	4	4	4	3	4	3	4	4	4	3	2.8	3.8	3.75	4	2	4	0	0
1	1	DAFS03LE	1	12	Fachinformatikerin	baut Autoteile	2511	7231	70	38	70	6	1	3	4	1	2	3	3	5	5	4	2	3	4	2	2	4	4	2	4	4	4	4	2	4	3	4	4	4	2	2.42857	3.83333	3.375	3	2	4	0	0
1	1	CHHE28AL	1	12	Sekretärin	Immobilienmarkler	334	3334	49	57	57	6	1	2	1	5	1	3	2	5	5	5	3	3	4	3	4	3	3	1	4	4	3	4	4	4	3	4	4	4	3	2.14286	4.16667	3.625	4	2	4	0	0
1	1	SAER16EM	1	12	haben zusammen eine Reinigung	haben zusammen eine Reinigung	14	14	53	53	53	6	1	2	1	1	1	1	1	5	5	5	1	5	5	3	4	4	2	1	1	3	4	2	3	4	4	4	4	3	1	1.14286	4.33333	3.125	4	2	4	0	0
2	1	MAKA29JU	1	12	Lehrerin	Architekt	23	216	63	60	63	6	1	4	2	1	1	1	5	5	5	5	4	3	5	4	4	4	3	1	4	4	4	4	4	4	4	4	4	4	4	2.14286	4.5	3.9375	4	2	4	0	0
1	1	HEMA27AL	1	12	Bürokauffrau		3340	-999	49	-999	49	6	1	3	2	1	1	1	1	5	5	4	4	5	5	3	3	4	4	2	3	4	3	3	3	4	3	3	4	4	3	1.42857	4.66667	3.375	3	2	4	0	0
2	1	OLMA08VA	1	12	Steuerfachangestellte	Metall-/Industriemeister	2411	72	66	38	66	6	1	2	1	1	5	1	1	5	5	3	5	5	5	4	4	4	4	3	4	4	3	4	4	4	4	4	4	4	4	1.71429	4.66667	3.8125	2	2	4	0	0
1	1	FEBE05MI	1	12	Dolmetscherin	Busfahrer	2643	8331	68	37	68	7	2	3	1	1	1	1	3	5	5	5	5	5	5	4	4	4	4	1	4	4	4	4	4	4	4	4	3	4	3	1.71429	5	3.875	4	2	4	0	0
1	1	LEBE10FL	2	12	Hund M -> Kindergartem	Ingenieur	-999	214	-999	72	72	6	2	3	1	1	3	2	4	2	3	5	2	3	4	3	3	2	2	1	2	4	4	3	2	3	4	3	4	4	3	2.28571	3.16667	3.125	4	2	4	0	0
1	1	LYSE23GA	2	12	Bäckerei	Koch	7512	5120	29	27	29	6	1	4	3	5	4	4	5	1	2	3	5	5	4	2	2	1	1	4	2	3	1	1	4	3	3	2	2	1	1	3.71429	3.33333	1.875	1	2	4	0	0
1	1	ANHA68VI	2	12	Mediengestalter	Versicherung	2166	3321	60	57	60	7	1	3	1	1	1	1	1	1	1	5	5	5	5	4	4	4	4	1	4	4	4	4	4	4	4	4	4	4	4	1.28571	3.66667	4	4	2	4	0	0
1	1	AIJO23JU	2	12	Ausbildung zur Kindergarten Aushilfe	Firmenleiter	5310	1000	26	62	62	6	3	3	1	1	1	1	1	2	4	5	4	3	4	3	3	3	4	-999	2	4	3	3	3	3	3	4	4	4	3	1.57143	3.66667	3.26667	-999	2	4	0	0
1	1	NIST25LE	2	12		MVV	-999	831	-999	44	44	6	1	-999	2	2	3	1	2	4	4	4	4	3	3	3	3	3	3	2	4	4	4	3	4	4	4	3	4	4	2	1.83333	3.66667	3.4375	3	2	4	0	0
1	1	ALMA18QU	2	12	Bürokauffrau	LKW-Fahrer	3340	8322	49	36	49	6	3	3	4	3	3	2	3	5	3	1	4	5	4	3	2	1	2	3	4	2	3	3	4	4	4	4	4	4	4	3	3.66667	3.125	2	2	4	0	0
1	1	GASO29MA	2	12	Ärztin	Chef in der Firma	221	11	89	69	89	6	5	4	-999	5	3	3	5	3	5	3	4	2	5	1	2	1	2	3	1	2	3	1	2	2	3	1	2	2	1	4.16667	3.66667	1.75	2	2	4	0	0
2	1	EVHA13EG	2	12	Patentanwältin	Elektroingenieur	2611	2151	85	74	85	7	3	2	2	1	2	3	1	3	3	3	4	5	5	3	2	4	3	2	4	4	4	4	4	4	2	4	4	4	2	2	3.83333	3.4375	3	2	4	0	0
1	1	LERE16UL	2	12	Putzfrau	Kellner	91	5131	17	28	28	6	5	4	5	3	2	4	2	4	5	2	3	4	5	1	4	2	1	2	3	2	2	3	2	3	1	3	1	1	3	3.57143	3.83333	2.1875	3	2	4	0	0
1	1	AMAL13MU	2	12		selbstständig	-999	-999	-999	-999	-999	6	2	3	1	2	1	1	2	5	4	3	4	4	4	1	2	4	4	1	1	4	4	3	3	4	4	4	4	4	2	1.71429	4	3.25	4	2	4	0	0
2	1	GÜSE27ER	2	12	Zahnärztin	Firma	2261	-999	86	-999	86	7	3	3	1	1	2	3	5	4	5	4	5	4	3	4	3	4	1	3	4	4	1	4	3	3	2	3	4	4	4	2.57143	4.16667	3.125	2	2	4	0	0
1	1	SAGO14LU	2	12	Bäckerin	LKW-Fahrer	7512	8322	29	36	36	7	5	1	1	2	3	1	3	4	5	5	5	5	5	-999	-999	-999	-999	-999	-999	-999	-999	1	2	2	-999	1	5	1	1	2.28571	4.83333	1.85714	-999	2	4	0	0
1	1	DABO23DA	2	12		Postboote	-999	4412	-999	32	32	6	5	5	5	4	5	5	5	5	5	5	5	5	5	1	2	1	1	2	2	1	1	1	1	2	1	2	1	1	1	4.85714	5	1.375	3	2	4	0	0
1	1	ANFR07IS	1	13	Metzgerin	Installatör (Renter)	7511	-999	29	-999	29	7	4	3	2	3	1	5	2	2	3	5	1	5	4	3	2	3	1	2	3	4	3	4	3	3	2	4	3	4	2	2.85714	3.33333	2.9375	3	2	4	0	0
1	1	ESYE24HA	1	13	Hausfrau	weiß ich nicht	-999	-999	-999	-999	-999	6	2	4	5	1	3	1	3	5	5	5	3	3	3	3	2	4	2	1	4	4	3	3	4	4	3	4	4	4	4	2.71429	4	3.5	4	2	4	0	0
1	1	NGAS22LE	1	13	macht ihren Abschluss	Taxifahrer	-999	8322	-999	36	36	6	1	1	1	1	1	1	1	3	5	5	3	5	5	4	-999	4	4	1	4	4	2	4	4	4	-999	4	4	4	4	1	4.33333	3.85714	4	2	4	0	0
1	1	VABU27AL	1	13	Eigentümerin einer Hausverwaltung	weiß ich nicht	3334	-999	57	-999	57	6	2	2	3	1	4	1	2	5	4	4	4	4	5	4	3	3	4	1	4	4	3	4	3	3	4	4	3	4	3	2.14286	4.33333	3.5625	4	2	4	0	0
1	1	JEMA31AN	1	13	arbeitet im Büro	arbeitet beim Bauamt im Rathaus	3340	3340	49	49	49	7	1	1	1	1	2	1	1	5	5	5	4	5	5	4	4	4	4	1	4	4	4	4	4	4	4	4	4	4	4	1.14286	4.83333	4	4	2	4	0	0
1	1	FLCH22MA	1	13	arbeitet im Buchladen	Tonmischmeister (selbstständig)	522	711	33	34	34	7	2	3	1	1	2	3	2	5	5	5	4	5	5	3	3	4	4	2	3	4	4	4	4	4	3	4	4	4	3	2	4.83333	3.625	3	2	4	0	0
1	1	EVWA25PH	2	13	Erzieherin	Songmitarbeiter	2342	-999	47	-999	47	7	2	3	3	3	4	3	3	3	-999	3	4	5	3	3	3	-999	-999	-999	3	3	3	3	3	3	3	3	3	3	3	3	3.6	3	-999	2	4	0	0
1	1	LIGU27CA	2	13		Koch	-999	512	-999	27	27	6	2	3	2	3	1	1	1	2	4	5	4	3	4	3	2	1	3	3	1	1	1	2	3	2	2	2	2	2	3	1.85714	3.66667	2	2	2	4	0	0
2	1	ELGI20LU	2	13	arbeitet mit Behinderten	macht Versicherungen	3221	3321	48	57	57	7	2	3	2	1	1	1	2	3	4	5	3	3	5	3	3	3	4	2	4	3	3	3	3	3	3	4	4	4	3	1.71429	3.83333	3.3125	3	2	4	0	0
1	1	MAHA01ME	1	14	Hausfrau	eigener Friseurladen	-999	5141	-999	32	32	7	3	5	4	1	2	-999	3	4	1	1	1	2	3	4	3	2	3	2	1	1	1	1	1	1	1	1	1	1	1	3	2	1.625	3	2	4	0	0
1	1	LIHA21HA	1	14			-999	-999	-999	-999	-999	6	5	4	3	2	1	2	3	4	5	4	3	2	1	2	1	1	1	3	2	3	2	3	2	3	2	1	4	1	4	2.85714	3.16667	2.125	2	2	4	0	0
1	1	ANTO20RO	1	14			-999	-999	-999	-999	-999	6	5	5	5	5	5	5	5	5	5	5	5	5	5	1	1	1	2	3	3	2	2	1	1	1	3	-999	3	2	4	5	5	1.93333	2	2	4	0	0
1	1	MEED14DE	2	14	Fielmann	BMW	52	-999	33	-999	33	6	5	5	5	5	5	5	5	5	5	5	5	5	5	1	1	1	1	1	1	1	1	1	1	1	1	1	1	1	1	5	5	1.1875	4	2	4	0	0
1	2	SHBA19JE	2	-999	Ingenieurin	Ingenieur	21	21	69	69	69	6	3	2	2	1	1	3	2	3	3	4	3	3	4	4	3	4	3	3	4	4	4	3	4	4	4	4	4	4	4	2	3.33333	3.6875	2	2	4	0	0
1	2	ANNA13LE	1	11	arbeitet bei einer Bank	arbeitet bei einer Versicherung	4210	3321	44	57	57	6	1	3	1	5	1	1	1	1	5	5	3	1	5	4	3	4	3	1	4	4	4	3	3	4	4	4	4	4	3	1.85714	3.33333	3.6875	4	2	4	0	0
1	2	KAAL09LE	1	11	Steuerberaterin	arbeitet bei M3	2411	-999	66	-999	66	6	2	-999	3	1	3	1	2	3	4	3	2	4	4	4	3	4	3	2	4	3	4	4	4	4	4	4	4	4	4	2	3.33333	3.75	3	2	4	0	0
1	2	SAUW29EV	1	11	Legasthenie Trainerin	Hotelfach	2352	4224	58	37	58	6	1	3	2	1	2	1	1	1	5	5	4	4	5	3	3	4	2	1	3	4	4	3	3	-999	3	4	3	4	3	1.57143	4	3.33333	4	2	4	0	0
1	2	BEST26VA	1	11	Presse beim Film	Schnitt beim Film	264	2654	65	63	65	6	1	2	1	2	3	1	2	1	5	5	5	5	3	3	4	4	3	1	4	4	3	4	4	4	2	4	3	4	4	1.71429	4	3.625	4	2	4	0	0
1	2	KAAL05MI	1	11	Informatikerin	Informatiker	2511	2511	70	70	70	6	1	3	1	1	1	2	1	4	5	5	1	5	5	4	3	4	3	1	4	4	4	4	3	3	4	4	4	4	4	1.42857	4.16667	3.75	4	2	4	0	0
1	2	SIJO10EM	1	11	Sekretärin	Ingenieur	4120	2342	42	47	47	6	4	2	1	1	2	1	1	4	5	5	4	2	5	3	4	4	3	2	4	4	4	3	4	4	3	4	4	4	4	1.71429	4.16667	3.6875	3	2	4	0	0
1	2	MAJÖ12A	1	11	Buchhändlerin	Rechtsanwalt	5249	2611	25	85	85	6	1	3	3	1	1	2	3	5	5	5	3	3	4	4	3	4	2	2	3	4	4	3	4	3	4	4	3	4	3	2	4.16667	3.4375	3	2	4	0	0
1	2	DASA20LA	1	11	Steuerberaterin	Existenzdesigner	2411	2421	66	59	66	6	1	3	2	1	2	3	2	5	5	4	4	5	3	3	4	4	4	1	3	4	4	4	4	4	4	4	4	1	3	2	4.33333	3.625	4	2	4	0	0
1	2	ANMA04GR	1	11	Filmverwalterin	Bioinformatiker	2654	2149	63	70	70	6	1	2	1	2	2	4	2	5	4	5	4	3	5	4	4	4	3	2	4	4	4	3	4	4	3	4	4	4	3	2	4.33333	3.6875	3	2	4	0	0
1	2	STMA21EM	1	11	Orthopädietechnikerin	arbeitet bei Luxottica	3210	5	45	31	45	6	1	1	1	1	1	2	1	5	5	4	5	4	5	4	4	4	4	1	4	4	4	4	4	4	4	4	4	4	4	1.14286	4.66667	4	4	2	4	0	0
1	2	ANCH22NO	1	11	Deutschlehrerin bei Inlingua	arbeitslos	2353	-999	54	-999	54	6	1	3	1	1	1	2	1	5	5	3	5	5	5	4	3	4	4	1	3	4	4	4	3	4	3	4	4	4	4	1.42857	4.66667	3.75	4	2	4	0	0
1	2	ASHA03LA	1	11	Verkäuferin	weiß ich nicht	522	-999	33	-999	33	6	2	2	1	1	1	4	1	5	5	5	5	5	5	3	3	4	4	1	4	4	4	4	4	4	4	3	4	4	4	1.71429	5	3.8125	4	2	4	0	0
1	2	ESMI18JO	2	11	Schulbegleiterin, Stadtführerin	Physiotherapeut	5113	2264	41	55	55	6	2	1	2	1	2	1	2	4	4	5	3	3	5	4	4	4	3	1	4	4	4	3	3	4	4	3	4	4	3	1.57143	4	3.6875	4	2	4	0	0
1	2	MOFL13SE	2	11	Rechtsanwältin	Richter	2611	2612	85	88	88	6	2	1	1	1	-999	3	2	4	4	5	5	3	4	4	4	4	4	1	4	4	4	4	3	4	4	4	4	4	4	1.66667	4.16667	3.9375	4	2	4	0	0
1	2	BEBE04RA	2	11	Musiker	Musiker	2652	2652	50	50	50	6	1	2	1	1	1	3	1	5	5	5	2	4	5	2	3	4	2	2	4	4	4	3	2	2	3	4	4	4	3	1.42857	4.33333	3.1875	3	2	4	0	0
1	2	SAGE29LE	2	11	Erzieherin im Kindergarten	Anwalt	2342	2611	47	85	85	6	2	4	1	3	1	1	2	5	3	5	4	4	5	3	3	4	4	2	4	4	2	3	4	4	2	4	4	4	3	2	4.33333	3.4375	3	2	4	0	0
1	2	SIOL12BE	2	11	Bauingenieur	Bauingenieur	1323	1323	59	59	59	6	1	5	1	1	1	1	1	5	5	4	5	4	5	3	4	4	4	1	4	4	3	2	4	4	3	4	4	4	3	1.57143	4.66667	3.625	4	2	4	0	0
1	2	BLED03EL	2	11	Erzieherin im Kindergarten	Hausmeister	2342	5153	47	26	47	6	3	2	1	1	4	2	1	5	5	5	4	5	5	4	3	4	3	1	4	4	3	4	3	3	4	4	4	4	3	2	4.83333	3.625	4	2	4	0	0
1	2	KAJU02NE	2	11	Erzieherin	selbstständig	2342	-999	47	-999	47	6	1	2	1	2	1	1	2	5	5	5	5	5	5	4	3	4	3	1	4	4	4	4	3	4	3	4	4	4	3	1.42857	5	3.6875	4	2	4	0	0
1	2	ANMA23TO	-999	12	Krankenschwester	Drucker	3221	-999	48	-999	48	7	4	2	1	1	3	3	2	4	4	2	4	4	3	2	2	4	2	-999	2	3	2	2	3	4	2	3	4	2	2	2.28571	3.5	2.6	-999	2	4	0	0
1	2	TAPE14MI	1	12	Mitarbeiterin bei Green City	Förderschulrektor	-999	1345	-999	59	59	7	2	1	1	1	1	1	2	5	1	4	4	4	4	4	4	4	4	1	4	4	4	4	4	4	4	4	4	4	4	1.28571	3.66667	4	4	2	4	0	0
1	2	INGE19MA	1	12	Logopädin	Chef MR Mitarbeiter	2266	-999	51	-999	51	6	3	3	1	1	2	1	1	2	5	3	3	4	5	4	4	4	4	1	4	4	4	3	4	4	4	4	4	4	4	1.71429	3.66667	3.9375	4	2	4	0	0
1	2	NAKL12AL	1	12	Einkäuferin für eine Firma	Ingenieur	3323	21	52	69	69	7	3	2	1	3	2	2	2	4	4	5	3	3	4	3	3	4	2	2	3	4	4	4	3	3	3	4	4	4	2	2.14286	3.83333	3.3125	3	2	4	0	0
1	2	REJA23NE	1	12	Rückversicherung	Beratung Geld	3321	421	57	44	57	6	2	2	2	1	1	-999	2	2	5	4	5	4	4	3	2	4	3	2	4	4	4	3	3	3	3	4	4	4	3	1.66667	4	3.375	3	2	4	0	0
1	2	PERA20CO	1	12	Verwaltung	Lehrer	334	2300	49	63	63	6	1	2	3	1	1	1	3	5	5	5	4	3	2	4	2	2	2	-999	-999	1	3	2	3	4	4	4	3	4	3	1.71429	4	2.92857	-999	2	4	0	0
1	2	ANRO31AM	1	12	Flufhafen MUC	Anwaltskanzlei	-999	26	-999	66	66	6	1	3	1	1	1	1	1	5	5	4	5	3	3	4	4	4	4	2	4	3	4	3	4	4	4	4	4	4	4	1.28571	4.16667	3.8125	3	2	4	0	0
1	2	LEFR31MY	1	12	Ingenieurin bei BMW	Ingenieur; Informatiktrainings	2342	214	47	47	47	6	3	3	2	1	3	1	1	2	4	4	5	5	5	3	3	4	4	2	4	4	3	3	4	3	2	2	3	2	1	2	4.16667	3	3	2	4	0	0
1	2	BARO10SA	1	12	Erzieherin	Programmierer	2342	2500	47	69	69	6	1	3	1	1	1	1	1	5	4	4	5	4	5	4	3	4	4	2	4	4	3	2	3	4	4	4	4	4	3	1.28571	4.5	3.5625	3	2	4	0	0
1	2	SIBU11LA	1	12	selbstständige Sozialarbeiterin	Pflegedienstleiter	2635	1342	59	59	59	6	2	2	3	1	1	1	2	5	5	-999	-999	5	3	4	4	4	4	-999	4	4	4	-999	-999	4	4	4	4	4	-999	1.71429	4.5	4	-999	2	4	0	0
1	2	BEBE26FR	1	12	Winzerin	Winzer	751	751	32	32	32	6	2	4	3	1	1	3	-999	3	5	5	5	4	5	4	4	4	4	1	4	4	4	3	4	4	4	4	4	4	3	2.33333	4.5	3.875	4	2	4	0	0
1	2	KAST21KI	1	12	irgendwas mit Zeitung	weiß ich nicht	2640	-999	65	-999	65	6	1	3	1	1	1	2	1	5	3	5	5	5	5	4	4	3	3	1	4	4	4	4	4	4	4	4	3	4	3	1.42857	4.66667	3.75	4	2	4	0	0
1	2	MADA13MI	1	12	Ärztin	Arzt	221	221	89	89	89	7	1	2	1	1	1	1	1	5	5	5	4	5	5	4	4	4	4	1	4	4	4	4	4	4	4	4	4	4	4	1.14286	4.83333	4	4	2	4	0	0
1	2	VEAN01EM	1	12	Lehrerin	arbeitet bei Goretex	23	522	63	33	63	6	2	4	3	1	1	3	3	5	5	5	5	4	5	4	4	4	4	1	4	4	4	3	4	4	4	4	4	4	3	2.42857	4.83333	3.875	4	2	4	0	0
1	2	DEBO07AL	1	12	SMT-Bestücker	SMT-Bestücker	932	932	23	23	23	7	2	-999	1	1	1	1	1	5	5	5	5	5	5	-999	3	4	4	1	4	4	4	4	4	4	4	4	4	4	4	1.16667	5	3.93333	4	2	4	0	0
1	2	BENI09LA	1	12	Architektin	IT-Berater	216	25	60	69	69	6	2	2	1	1	1	1	1	5	5	5	5	5	5	4	3	4	4	-999	4	4	4	3	4	4	4	3	4	3	3	1.28571	5	3.66667	-999	2	4	0	0
1	2	ADFA25AR	2	12	Kellnerin	Kassierer	5131	523	28	31	31	6	3	4	2	1	5	1	4	3	3	4	2	2	3	1	2	4	2	2	3	3	-999	4	1	3	1	4	4	4	4	2.85714	2.83333	2.86667	3	2	4	0	0
2	2	SAMI03TA	2	12	Datenschutzbeauftragte	Finanzamtleiter	-999	1211	-999	68	68	7	1	2	1	2	2	2	2	4	3	5	2	3	5	3	3	3	4	1	4	4	4	3	2	2	3	4	3	4	3	1.71429	3.66667	3.3125	4	2	4	0	0
1	2	DRPL08AN	2	12	Altenpflegerin	Elektroniker	3221	7400	48	43	48	6	3	3	2	1	3	1	3	5	5	2	4	5	1	3	2	4	2	1	4	4	3	4	3	3	1	4	3	4	4	2.28571	3.66667	3.25	4	2	4	0	0
1	2	BIAL28TI	2	12	Arbeitet im Rathaus von Beierkrun	IT-Service	334	351	49	58	58	6	3	2	1	1	1	1	1	5	5	3	3	2	5	4	3	4	2	2	4	4	4	2	3	4	3	4	4	3	2	1.42857	3.83333	3.3125	3	2	4	0	0
1	2	UTTH23HU	2	12	arbeitet in einem Nagelstudio	Mechaniker	5142	723	32	39	39	6	3	3	1	2	4	2	2	2	4	5	4	3	5	3	3	4	3	2	4	3	3	4	4	3	4	4	3	3	1	2.42857	3.83333	3.25	3	2	4	0	0
1	2	SAMA08VA	2	12	Lehrerin	Maler	23	713	63	34	63	7	1	4	1	1	2	1	1	5	4	5	4	3	3	2	3	4	3	2	1	2	3	4	4	4	3	4	4	4	3	1.57143	4	3.1875	3	2	4	0	0
1	2	LIDA26NO	2	12	Pflegerin	Chef Pfleger	2221	1342	42	59	59	6	3	3	2	1	1	1	5	4	4	5	3	3	5	3	2	4	2	1	4	4	3	4	3	3	1	4	3	4	4	2.28571	4	3.25	4	2	4	0	0
1	2	BIAM13RO	2	12	Studentin	Ingenieur für Raumfahrt	-999	31	-999	51	51	7	3	2	1	1	4	1	5	5	2	5	5	5	4	4	2	4	3	2	4	4	4	3	3	4	4	4	4	3	4	2.42857	4.33333	3.5625	3	2	4	0	0
1	2	ANDI11KO	2	12	Jobcoach	Beratungspläne für Pharma-Firmen	4229	-999	37	-999	37	7	2	3	1	1	1	2	1	5	5	4	4	5	5	4	4	4	3	1	4	4	3	4	3	4	4	3	4	4	4	1.57143	4.66667	3.75	4	2	4	0	0
1	2	SOSE23SE	1	13	Lehrerin	selbstständiger Taxifahrer	23	8322	63	36	63	6	3	2	1	1	1	2	2	5	3	4	5	3	3	4	3	4	4	3	3	4	3	3	4	3	3	4	4	4	3	1.71429	3.83333	3.4375	2	2	4	0	0
1	2	SOBE18KI	2	13	Kanzleimitarbeiterin	Metzger	3411	7511	52	29	52	7	1	2	1	1	2	2	1	4	4	4	4	2	4	3	2	3	3	2	4	4	4	4	4	4	4	4	4	4	3	1.42857	3.66667	3.5625	3	2	4	0	0
1	2	KEAL10EM	2	13	Kinderbetreuerin	Architekt	531	216	26	60	60	7	2	5	1	1	3	1	1	3	3	5	3	4	4	3	4	3	2	-999	3	3	4	3	4	4	3	4	3	4	2	2	3.66667	3.26667	-999	2	4	0	0
1	2	ANRO19NO	2	13	Regierung Schwaben irgendwas	Kuka Mitarbeiter	3340	-999	49	-999	49	7	3	2	1	1	2	3	1	-999	3	5	4	4	3	4	4	4	3	3	3	4	4	4	4	4	3	4	4	4	4	1.85714	3.8	3.6875	2	2	4	0	0
1	2	ANMA25SI	2	13	Sozialpädagogin	Jugendreferent	2635	2635	59	59	59	7	2	2	1	1	1	2	1	4	3	4	4	5	5	4	4	4	3	1	4	4	4	4	4	4	4	4	4	4	4	1.42857	4.16667	3.9375	4	2	4	0	0
1	2	PAAN20SE	2	13	Büroangestellte		3340	-999	49	-999	49	7	3	2	1	1	2	1	1	5	5	5	4	4	4	3	3	4	2	1	4	4	3	3	3	4	4	4	4	4	3	1.57143	4.5	3.5	4	2	4	0	0
1	2	BIFA16JA	2	13	Firmeninhaberin	Geschäftsführer eines Golfsplatzes	1349	1349	59	59	59	7	3	-999	1	2	2	1	3	4	5	5	4	4	5	4	2	3	2	3	4	4	3	4	3	4	3	4	4	4	3	2	4.5	3.3125	2	2	4	0	0
1	2	IRMA23NI	2	13		Stadt München	-999	334	-999	49	49	7	3	4	1	1	1	2	2	5	5	5	5	5	5	4	3	4	2	2	2	4	3	2	2	4	2	3	4	3	2	2	5	2.9375	3	2	4	0	0
1	2	JUFR26MA	1	14	Erzieherin		2342	-999	47	-999	47	7	3	2	1	4	3	3	5	5	3	5	2	3	3	3	2	3	2	2	3	3	4	2	3	3	2	4	3	4	3	3	3.5	2.9375	3	2	4	0	0
[truncated: 2 more columns]
